# Supplementary material for: Vertically transmitted microbiome protects eggs from fungal infection and egg failure
Source: Anim Microbiome. 2021 Jun 16;3:43. doi: 10.1186/s42523-021-00104-5 (PMC8207602; doi:10.1186/s42523-021-00104-5)
Supplement: Supplementary file 6 — Additional file 6. Taxonomy assignments for all ASV’s. [file 42523_2021_104_MOESM6_ESM.csv]

ASV	Kingdom	Phylum	Class	Order	Family	Genus
ASV_4	Bacteria	Proteobacteria	Gammaproteobacteria	Enterobacteriales	Enterobacteriaceae	Salmonella
ASV_6	Bacteria	Proteobacteria	Gammaproteobacteria	Enterobacteriales	Enterobacteriaceae	NA
ASV_8	Bacteria	Proteobacteria	Gammaproteobacteria	Enterobacteriales	Enterobacteriaceae	NA
ASV_9	Bacteria	Proteobacteria	Gammaproteobacteria	Enterobacteriales	Enterobacteriaceae	NA
ASV_13	Bacteria	Proteobacteria	Gammaproteobacteria	Enterobacteriales	Enterobacteriaceae	NA
ASV_14	Bacteria	Proteobacteria	Gammaproteobacteria	Enterobacteriales	Enterobacteriaceae	NA
ASV_18	Bacteria	Proteobacteria	Gammaproteobacteria	Enterobacteriales	Enterobacteriaceae	NA
ASV_19	Bacteria	Proteobacteria	Gammaproteobacteria	Enterobacteriales	Enterobacteriaceae	Salmonella
ASV_20	Bacteria	Proteobacteria	Gammaproteobacteria	Enterobacteriales	Enterobacteriaceae	NA
ASV_21	Bacteria	Proteobacteria	Gammaproteobacteria	Enterobacteriales	Enterobacteriaceae	NA
ASV_24	Bacteria	Proteobacteria	Gammaproteobacteria	Enterobacteriales	Enterobacteriaceae	NA
ASV_25	Bacteria	Proteobacteria	Gammaproteobacteria	Enterobacteriales	Enterobacteriaceae	NA
ASV_28	Bacteria	Proteobacteria	Gammaproteobacteria	Enterobacteriales	Enterobacteriaceae	NA
ASV_30	Bacteria	Proteobacteria	Gammaproteobacteria	Enterobacteriales	Enterobacteriaceae	Salmonella
ASV_31	Bacteria	Proteobacteria	Gammaproteobacteria	Enterobacteriales	Enterobacteriaceae	Salmonella
ASV_32	Bacteria	Proteobacteria	Gammaproteobacteria	Enterobacteriales	Enterobacteriaceae	NA
ASV_33	Bacteria	Proteobacteria	Gammaproteobacteria	Enterobacteriales	Enterobacteriaceae	NA
ASV_34	Bacteria	Proteobacteria	Gammaproteobacteria	Enterobacteriales	Enterobacteriaceae	NA
ASV_35	Bacteria	Proteobacteria	Gammaproteobacteria	Enterobacteriales	Enterobacteriaceae	NA
ASV_36	Bacteria	Proteobacteria	Gammaproteobacteria	Enterobacteriales	Enterobacteriaceae	NA
ASV_41	Bacteria	Proteobacteria	Gammaproteobacteria	Enterobacteriales	Enterobacteriaceae	NA
ASV_43	Bacteria	Proteobacteria	Gammaproteobacteria	Enterobacteriales	Enterobacteriaceae	NA
ASV_44	Bacteria	Epsilonbacteraeota	Campylobacteria	Campylobacterales	Helicobacteraceae	Helicobacter
ASV_47	Bacteria	Proteobacteria	Gammaproteobacteria	Enterobacteriales	Enterobacteriaceae	Salmonella
ASV_48	Bacteria	Proteobacteria	Gammaproteobacteria	Enterobacteriales	Enterobacteriaceae	Izhakiella
ASV_49	Bacteria	Proteobacteria	Gammaproteobacteria	Enterobacteriales	Enterobacteriaceae	NA
ASV_50	Bacteria	Proteobacteria	Gammaproteobacteria	Enterobacteriales	Enterobacteriaceae	Salmonella
ASV_54	Bacteria	Proteobacteria	Gammaproteobacteria	Enterobacteriales	Enterobacteriaceae	NA
ASV_56	Bacteria	Proteobacteria	Gammaproteobacteria	Enterobacteriales	Enterobacteriaceae	NA
ASV_57	Bacteria	Proteobacteria	Gammaproteobacteria	Enterobacteriales	Enterobacteriaceae	Salmonella
ASV_58	Bacteria	Proteobacteria	Gammaproteobacteria	Enterobacteriales	Enterobacteriaceae	NA
ASV_59	Bacteria	Proteobacteria	Gammaproteobacteria	Enterobacteriales	Enterobacteriaceae	Salmonella
ASV_60	Bacteria	Proteobacteria	Gammaproteobacteria	Enterobacteriales	Enterobacteriaceae	NA
ASV_61	Bacteria	Proteobacteria	Gammaproteobacteria	Enterobacteriales	Enterobacteriaceae	Salmonella
ASV_62	Bacteria	Proteobacteria	Gammaproteobacteria	Enterobacteriales	Enterobacteriaceae	Izhakiella
ASV_63	Bacteria	Proteobacteria	Gammaproteobacteria	Enterobacteriales	Enterobacteriaceae	NA
ASV_65	Bacteria	Proteobacteria	Gammaproteobacteria	Enterobacteriales	Enterobacteriaceae	Salmonella
ASV_66	Bacteria	Proteobacteria	Gammaproteobacteria	Enterobacteriales	Enterobacteriaceae	NA
ASV_67	Bacteria	Proteobacteria	Gammaproteobacteria	Enterobacteriales	Enterobacteriaceae	Klebsiella
ASV_68	Bacteria	Proteobacteria	Gammaproteobacteria	Enterobacteriales	Enterobacteriaceae	NA
ASV_69	Bacteria	Proteobacteria	Gammaproteobacteria	Enterobacteriales	Enterobacteriaceae	Izhakiella
ASV_73	Bacteria	Proteobacteria	Gammaproteobacteria	Enterobacteriales	Enterobacteriaceae	NA
ASV_74	Bacteria	Proteobacteria	Gammaproteobacteria	Enterobacteriales	Enterobacteriaceae	NA
ASV_76	Bacteria	Proteobacteria	Gammaproteobacteria	Enterobacteriales	Enterobacteriaceae	Salmonella
ASV_78	Bacteria	Epsilonbacteraeota	Campylobacteria	Campylobacterales	Helicobacteraceae	Helicobacter
ASV_79	Bacteria	Proteobacteria	Gammaproteobacteria	Enterobacteriales	Enterobacteriaceae	NA
ASV_80	Bacteria	Epsilonbacteraeota	Campylobacteria	Campylobacterales	Helicobacteraceae	Helicobacter
ASV_81	Bacteria	Epsilonbacteraeota	Campylobacteria	Campylobacterales	Helicobacteraceae	Helicobacter
ASV_82	Bacteria	Proteobacteria	Gammaproteobacteria	Enterobacteriales	Enterobacteriaceae	NA
ASV_83	Bacteria	Proteobacteria	Gammaproteobacteria	Enterobacteriales	Enterobacteriaceae	NA
ASV_86	Bacteria	Epsilonbacteraeota	Campylobacteria	Campylobacterales	Helicobacteraceae	Helicobacter
ASV_87	Bacteria	Proteobacteria	Gammaproteobacteria	Enterobacteriales	Enterobacteriaceae	NA
ASV_90	Bacteria	Proteobacteria	Gammaproteobacteria	Enterobacteriales	Enterobacteriaceae	NA
ASV_92	Bacteria	Proteobacteria	Gammaproteobacteria	Enterobacteriales	Enterobacteriaceae	NA
ASV_94	Bacteria	Epsilonbacteraeota	Campylobacteria	Campylobacterales	Helicobacteraceae	Helicobacter
ASV_96	Bacteria	Epsilonbacteraeota	Campylobacteria	Campylobacterales	Helicobacteraceae	Helicobacter
ASV_97	Bacteria	Proteobacteria	Gammaproteobacteria	Enterobacteriales	Enterobacteriaceae	NA
ASV_98	Bacteria	Proteobacteria	Gammaproteobacteria	Enterobacteriales	Enterobacteriaceae	NA
ASV_102	Bacteria	Epsilonbacteraeota	Campylobacteria	Campylobacterales	Helicobacteraceae	Helicobacter
ASV_103	Bacteria	Epsilonbacteraeota	Campylobacteria	Campylobacterales	Helicobacteraceae	Helicobacter
ASV_104	Bacteria	Epsilonbacteraeota	Campylobacteria	Campylobacterales	Helicobacteraceae	Helicobacter
ASV_106	Bacteria	Epsilonbacteraeota	Campylobacteria	Campylobacterales	Helicobacteraceae	Helicobacter
ASV_107	Bacteria	Epsilonbacteraeota	Campylobacteria	Campylobacterales	Helicobacteraceae	Helicobacter
ASV_110	Bacteria	Epsilonbacteraeota	Campylobacteria	Campylobacterales	Helicobacteraceae	Helicobacter
ASV_112	Bacteria	Epsilonbacteraeota	Campylobacteria	Campylobacterales	Helicobacteraceae	Helicobacter
ASV_115	Bacteria	Epsilonbacteraeota	Campylobacteria	Campylobacterales	Helicobacteraceae	Helicobacter
ASV_116	Bacteria	Firmicutes	Bacilli	Bacillales	Planococcaceae	NA
ASV_118	Bacteria	Epsilonbacteraeota	Campylobacteria	Campylobacterales	Helicobacteraceae	Helicobacter
ASV_120	Bacteria	Firmicutes	Bacilli	Bacillales	Planococcaceae	NA
ASV_121	Bacteria	Epsilonbacteraeota	Campylobacteria	Campylobacterales	Helicobacteraceae	Helicobacter
ASV_123	Bacteria	Firmicutes	Bacilli	Bacillales	Planococcaceae	NA
ASV_124	Bacteria	Firmicutes	Bacilli	Bacillales	Planococcaceae	NA
ASV_125	Bacteria	Firmicutes	Bacilli	Bacillales	Planococcaceae	NA
ASV_126	Bacteria	Bacteroidetes	Bacteroidia	Bacteroidales	Bacteroidaceae	Bacteroides
ASV_127	Bacteria	Firmicutes	Bacilli	Bacillales	Planococcaceae	NA
ASV_128	Bacteria	Firmicutes	Bacilli	Bacillales	Planococcaceae	NA
ASV_129	Bacteria	Firmicutes	Bacilli	Bacillales	Planococcaceae	NA
ASV_130	Bacteria	Firmicutes	Bacilli	Bacillales	Planococcaceae	NA
ASV_131	Bacteria	Firmicutes	Bacilli	Bacillales	Planococcaceae	NA
ASV_133	Bacteria	Firmicutes	Bacilli	Bacillales	Planococcaceae	NA
ASV_134	Bacteria	Proteobacteria	Gammaproteobacteria	Enterobacteriales	Enterobacteriaceae	Rosenbergiella
ASV_135	Bacteria	Bacteroidetes	Bacteroidia	Bacteroidales	Bacteroidaceae	Bacteroides
ASV_136	Bacteria	Firmicutes	Bacilli	Bacillales	Planococcaceae	NA
ASV_137	Bacteria	Proteobacteria	Gammaproteobacteria	Enterobacteriales	Enterobacteriaceae	Rosenbergiella
ASV_138	Bacteria	Bacteroidetes	Bacteroidia	Bacteroidales	Bacteroidaceae	Bacteroides
ASV_140	Bacteria	Firmicutes	Bacilli	Bacillales	Planococcaceae	NA
ASV_141	Bacteria	Proteobacteria	Gammaproteobacteria	Enterobacteriales	Enterobacteriaceae	Rosenbergiella
ASV_142	Bacteria	Firmicutes	Bacilli	Bacillales	Planococcaceae	NA
ASV_143	Bacteria	Firmicutes	Bacilli	Bacillales	Planococcaceae	Lysinibacillus
ASV_145	Bacteria	Firmicutes	Bacilli	Bacillales	Planococcaceae	NA
ASV_146	Bacteria	Firmicutes	Bacilli	Bacillales	Planococcaceae	NA
ASV_147	Bacteria	Firmicutes	Bacilli	Bacillales	Planococcaceae	NA
ASV_148	Bacteria	Proteobacteria	Gammaproteobacteria	Enterobacteriales	Enterobacteriaceae	Rosenbergiella
ASV_149	Bacteria	Proteobacteria	Gammaproteobacteria	Enterobacteriales	Enterobacteriaceae	Rosenbergiella
ASV_150	Bacteria	Firmicutes	Bacilli	Bacillales	Planococcaceae	Lysinibacillus
ASV_151	Bacteria	Firmicutes	Bacilli	Bacillales	Planococcaceae	NA
ASV_152	Bacteria	Firmicutes	Bacilli	Lactobacillales	Streptococcaceae	Streptococcus
ASV_153	Bacteria	Bacteroidetes	Bacteroidia	Bacteroidales	Bacteroidaceae	Bacteroides
ASV_154	Bacteria	Bacteroidetes	Bacteroidia	Bacteroidales	Bacteroidaceae	Bacteroides
ASV_155	Bacteria	Proteobacteria	Gammaproteobacteria	Enterobacteriales	Enterobacteriaceae	Rosenbergiella
ASV_156	Bacteria	Proteobacteria	Gammaproteobacteria	Enterobacteriales	Enterobacteriaceae	Rosenbergiella
ASV_157	Bacteria	Bacteroidetes	Bacteroidia	Bacteroidales	Bacteroidaceae	Bacteroides
ASV_158	Bacteria	Firmicutes	Bacilli	Bacillales	Planococcaceae	NA
ASV_159	Bacteria	Bacteroidetes	Bacteroidia	Bacteroidales	Bacteroidaceae	Bacteroides
ASV_160	Bacteria	Bacteroidetes	Bacteroidia	Bacteroidales	Bacteroidaceae	Bacteroides
ASV_162	Bacteria	Firmicutes	Bacilli	Bacillales	Planococcaceae	NA
ASV_163	Bacteria	Firmicutes	Bacilli	Bacillales	Planococcaceae	NA
ASV_164	Bacteria	Proteobacteria	Gammaproteobacteria	Enterobacteriales	Enterobacteriaceae	Rosenbergiella
ASV_165	Bacteria	Bacteroidetes	Bacteroidia	Bacteroidales	Bacteroidaceae	Bacteroides
ASV_166	Bacteria	Bacteroidetes	Bacteroidia	Bacteroidales	Bacteroidaceae	Bacteroides
ASV_168	Bacteria	Proteobacteria	Gammaproteobacteria	Enterobacteriales	Enterobacteriaceae	Rosenbergiella
ASV_169	Bacteria	Bacteroidetes	Bacteroidia	Bacteroidales	Bacteroidaceae	Bacteroides
ASV_170	Bacteria	Proteobacteria	Gammaproteobacteria	Enterobacteriales	Enterobacteriaceae	Rosenbergiella
ASV_171	Bacteria	Proteobacteria	Gammaproteobacteria	Enterobacteriales	Enterobacteriaceae	Rosenbergiella
ASV_172	Bacteria	Firmicutes	Bacilli	Lactobacillales	Streptococcaceae	Streptococcus
ASV_174	Bacteria	Proteobacteria	Gammaproteobacteria	Enterobacteriales	Enterobacteriaceae	Rosenbergiella
ASV_175	Bacteria	Bacteroidetes	Bacteroidia	Bacteroidales	Bacteroidaceae	Bacteroides
ASV_176	Bacteria	Bacteroidetes	Bacteroidia	Bacteroidales	Bacteroidaceae	Bacteroides
ASV_177	Bacteria	Bacteroidetes	Bacteroidia	Bacteroidales	Bacteroidaceae	Bacteroides
ASV_178	Bacteria	Firmicutes	Bacilli	Lactobacillales	Streptococcaceae	Streptococcus
ASV_179	Bacteria	Proteobacteria	Gammaproteobacteria	Enterobacteriales	Enterobacteriaceae	Rosenbergiella
ASV_180	Bacteria	Firmicutes	Clostridia	Clostridiales	Lachnospiraceae	NA
ASV_181	Bacteria	Bacteroidetes	Bacteroidia	Bacteroidales	Bacteroidaceae	Bacteroides
ASV_182	Bacteria	Firmicutes	Bacilli	Bacillales	Planococcaceae	NA
ASV_183	Bacteria	Bacteroidetes	Bacteroidia	Bacteroidales	Bacteroidaceae	Bacteroides
ASV_184	Bacteria	Bacteroidetes	Bacteroidia	Bacteroidales	Tannerellaceae	Macellibacteroides
ASV_185	Bacteria	Firmicutes	Bacilli	Lactobacillales	Streptococcaceae	Streptococcus
ASV_186	Bacteria	Firmicutes	Bacilli	Lactobacillales	Streptococcaceae	Streptococcus
ASV_187	Bacteria	Proteobacteria	Gammaproteobacteria	Enterobacteriales	Enterobacteriaceae	Rosenbergiella
ASV_188	Bacteria	Proteobacteria	Gammaproteobacteria	Enterobacteriales	Enterobacteriaceae	Rosenbergiella
ASV_189	Bacteria	Firmicutes	Bacilli	Lactobacillales	Streptococcaceae	Streptococcus
ASV_190	Bacteria	Bacteroidetes	Bacteroidia	Bacteroidales	Bacteroidaceae	Bacteroides
ASV_191	Bacteria	Firmicutes	Clostridia	Clostridiales	Lachnospiraceae	NA
ASV_192	Bacteria	Proteobacteria	Gammaproteobacteria	Enterobacteriales	Enterobacteriaceae	Rosenbergiella
ASV_193	Bacteria	Proteobacteria	Gammaproteobacteria	Enterobacteriales	Enterobacteriaceae	Rosenbergiella
ASV_195	Bacteria	Bacteroidetes	Bacteroidia	Bacteroidales	Bacteroidaceae	Bacteroides
ASV_196	Bacteria	Proteobacteria	Gammaproteobacteria	Enterobacteriales	Enterobacteriaceae	Rosenbergiella
ASV_197	Bacteria	Proteobacteria	Gammaproteobacteria	Enterobacteriales	Enterobacteriaceae	Rosenbergiella
ASV_198	Bacteria	Firmicutes	Bacilli	Lactobacillales	Streptococcaceae	Streptococcus
ASV_199	Bacteria	Bacteroidetes	Bacteroidia	Bacteroidales	Tannerellaceae	Parabacteroides
ASV_200	Bacteria	Firmicutes	Bacilli	Lactobacillales	Streptococcaceae	Streptococcus
ASV_202	Bacteria	Bacteroidetes	Bacteroidia	Bacteroidales	Bacteroidaceae	Bacteroides
ASV_203	Bacteria	Bacteroidetes	Bacteroidia	Bacteroidales	Bacteroidaceae	Bacteroides
ASV_205	Bacteria	Firmicutes	Bacilli	Lactobacillales	Streptococcaceae	Streptococcus
ASV_206	Bacteria	Proteobacteria	Gammaproteobacteria	Enterobacteriales	Enterobacteriaceae	Rosenbergiella
ASV_208	Bacteria	Firmicutes	Clostridia	Clostridiales	Lachnospiraceae	NA
ASV_209	Bacteria	Bacteroidetes	Bacteroidia	Bacteroidales	Bacteroidaceae	Bacteroides
ASV_210	Bacteria	Firmicutes	Bacilli	Lactobacillales	Streptococcaceae	Streptococcus
ASV_211	Bacteria	Actinobacteria	Actinobacteria	Streptomycetales	Streptomycetaceae	Streptomyces
ASV_212	Bacteria	Bacteroidetes	Bacteroidia	Bacteroidales	Tannerellaceae	Macellibacteroides
ASV_213	Bacteria	Bacteroidetes	Bacteroidia	Bacteroidales	Tannerellaceae	Parabacteroides
ASV_214	Bacteria	Bacteroidetes	Bacteroidia	Bacteroidales	Bacteroidaceae	Bacteroides
ASV_215	Bacteria	Bacteroidetes	Bacteroidia	Bacteroidales	NA	NA
ASV_216	Bacteria	Firmicutes	Clostridia	Clostridiales	Lachnospiraceae	NA
ASV_217	Bacteria	Firmicutes	Bacilli	Lactobacillales	Streptococcaceae	Streptococcus
ASV_218	Bacteria	Firmicutes	Clostridia	Clostridiales	Ruminococcaceae	NA
ASV_219	Bacteria	Proteobacteria	Gammaproteobacteria	Enterobacteriales	Enterobacteriaceae	Rosenbergiella
ASV_221	Bacteria	Firmicutes	Clostridia	Clostridiales	Lachnospiraceae	NA
ASV_222	Bacteria	Proteobacteria	Gammaproteobacteria	Enterobacteriales	Enterobacteriaceae	Rosenbergiella
ASV_223	Bacteria	Firmicutes	Bacilli	Lactobacillales	Streptococcaceae	Streptococcus
ASV_224	Bacteria	Bacteroidetes	Bacteroidia	Bacteroidales	Bacteroidaceae	Bacteroides
ASV_225	Bacteria	Bacteroidetes	Bacteroidia	Bacteroidales	Bacteroidaceae	Bacteroides
ASV_226	Bacteria	Bacteroidetes	Bacteroidia	Bacteroidales	Tannerellaceae	Macellibacteroides
ASV_227	Bacteria	Proteobacteria	Gammaproteobacteria	Enterobacteriales	Enterobacteriaceae	Rosenbergiella
ASV_228	Bacteria	Bacteroidetes	Bacteroidia	Bacteroidales	Bacteroidaceae	Bacteroides
ASV_230	Bacteria	Bacteroidetes	Bacteroidia	Bacteroidales	Tannerellaceae	Macellibacteroides
ASV_231	Bacteria	Firmicutes	Clostridia	Clostridiales	Lachnospiraceae	NA
ASV_232	Bacteria	Bacteroidetes	Bacteroidia	Bacteroidales	Tannerellaceae	Macellibacteroides
ASV_233	Bacteria	Firmicutes	Bacilli	Lactobacillales	Streptococcaceae	Streptococcus
ASV_234	Bacteria	Bacteroidetes	Bacteroidia	Bacteroidales	Tannerellaceae	Parabacteroides
ASV_235	Bacteria	Firmicutes	Clostridia	Clostridiales	Lachnospiraceae	NA
ASV_236	Bacteria	Firmicutes	Bacilli	Lactobacillales	Streptococcaceae	Streptococcus
ASV_238	Bacteria	Bacteroidetes	Bacteroidia	Bacteroidales	Bacteroidaceae	Bacteroides
ASV_239	Bacteria	Firmicutes	Clostridia	Clostridiales	Lachnospiraceae	NA
ASV_240	Bacteria	Proteobacteria	Gammaproteobacteria	Enterobacteriales	Enterobacteriaceae	Rosenbergiella
ASV_241	Bacteria	Bacteroidetes	Bacteroidia	Bacteroidales	NA	NA
ASV_242	Bacteria	Bacteroidetes	Bacteroidia	Bacteroidales	Bacteroidaceae	Bacteroides
ASV_244	Bacteria	Bacteroidetes	Bacteroidia	Bacteroidales	Bacteroidaceae	Bacteroides
ASV_245	Bacteria	Firmicutes	Clostridia	Clostridiales	Lachnospiraceae	NA
ASV_246	Bacteria	Bacteroidetes	Bacteroidia	Bacteroidales	Bacteroidaceae	Bacteroides
ASV_247	Bacteria	Bacteroidetes	Bacteroidia	Bacteroidales	Bacteroidaceae	Bacteroides
ASV_248	Bacteria	Firmicutes	Clostridia	Clostridiales	Lachnospiraceae	NA
ASV_249	Bacteria	Bacteroidetes	Bacteroidia	Bacteroidales	Bacteroidaceae	Bacteroides
ASV_250	Bacteria	Firmicutes	Clostridia	Clostridiales	Lachnospiraceae	NA
ASV_251	Bacteria	Firmicutes	Bacilli	Lactobacillales	Streptococcaceae	Streptococcus
ASV_252	Bacteria	Bacteroidetes	Bacteroidia	Bacteroidales	Tannerellaceae	Macellibacteroides
ASV_253	Bacteria	Firmicutes	Clostridia	Clostridiales	Lachnospiraceae	Hungatella
ASV_254	Bacteria	Firmicutes	Clostridia	Clostridiales	Ruminococcaceae	NA
ASV_255	Bacteria	Firmicutes	Bacilli	Lactobacillales	Streptococcaceae	Streptococcus
ASV_256	Bacteria	Firmicutes	Clostridia	Clostridiales	Lachnospiraceae	NA
ASV_257	Bacteria	NA	NA	NA	NA	NA
ASV_259	Bacteria	Firmicutes	Bacilli	Lactobacillales	Streptococcaceae	Streptococcus
ASV_260	Bacteria	Bacteroidetes	Bacteroidia	Bacteroidales	Bacteroidaceae	Bacteroides
ASV_261	Bacteria	Bacteroidetes	Bacteroidia	Bacteroidales	Bacteroidaceae	Bacteroides
ASV_262	Bacteria	Firmicutes	Clostridia	Clostridiales	Lachnospiraceae	NA
ASV_263	Bacteria	Bacteroidetes	Bacteroidia	Bacteroidales	Tannerellaceae	Macellibacteroides
ASV_264	Bacteria	Firmicutes	Clostridia	Clostridiales	Lachnospiraceae	Hungatella
ASV_265	Bacteria	Bacteroidetes	Bacteroidia	Bacteroidales	Bacteroidaceae	Bacteroides
ASV_266	Bacteria	Bacteroidetes	Bacteroidia	Bacteroidales	Tannerellaceae	Parabacteroides
ASV_267	Bacteria	Bacteroidetes	Bacteroidia	Bacteroidales	Bacteroidaceae	Bacteroides
ASV_268	Bacteria	Bacteroidetes	Bacteroidia	Bacteroidales	Tannerellaceae	Macellibacteroides
ASV_269	Bacteria	Firmicutes	Bacilli	Bacillales	Planococcaceae	NA
ASV_270	Bacteria	Bacteroidetes	Bacteroidia	Bacteroidales	Tannerellaceae	Parabacteroides
ASV_271	Bacteria	Actinobacteria	Actinobacteria	Streptomycetales	Streptomycetaceae	Streptomyces
ASV_272	Bacteria	Bacteroidetes	Bacteroidia	Bacteroidales	Bacteroidaceae	Bacteroides
ASV_273	Bacteria	Actinobacteria	Actinobacteria	Streptomycetales	Streptomycetaceae	Streptomyces
ASV_274	Bacteria	Firmicutes	Clostridia	Clostridiales	Ruminococcaceae	Butyricicoccus
ASV_275	Bacteria	Firmicutes	Bacilli	Lactobacillales	Streptococcaceae	Streptococcus
ASV_276	Bacteria	Firmicutes	Bacilli	Bacillales	Planococcaceae	Caryophanon
ASV_277	Bacteria	Bacteroidetes	Bacteroidia	Bacteroidales	Bacteroidaceae	Bacteroides
ASV_278	Bacteria	Firmicutes	Erysipelotrichia	Erysipelotrichales	Erysipelotrichaceae	Coprobacillus
ASV_279	Bacteria	Firmicutes	Clostridia	Clostridiales	Lachnospiraceae	NA
ASV_280	Bacteria	Bacteroidetes	Bacteroidia	Bacteroidales	Bacteroidaceae	Bacteroides
ASV_281	Bacteria	Firmicutes	Clostridia	Clostridiales	Lachnospiraceae	NA
ASV_282	Bacteria	Bacteroidetes	Bacteroidia	Bacteroidales	Tannerellaceae	Macellibacteroides
ASV_283	Bacteria	Firmicutes	Clostridia	Clostridiales	Lachnospiraceae	Lachnoclostridium_12
ASV_284	Bacteria	Bacteroidetes	Bacteroidia	Bacteroidales	Bacteroidaceae	Bacteroides
ASV_285	Bacteria	Bacteroidetes	Bacteroidia	Bacteroidales	Bacteroidaceae	Bacteroides
ASV_286	Bacteria	Firmicutes	Clostridia	Clostridiales	Lachnospiraceae	NA
ASV_289	Bacteria	Firmicutes	Bacilli	Bacillales	Planococcaceae	Caryophanon
ASV_290	Bacteria	Bacteroidetes	Bacteroidia	Bacteroidales	Tannerellaceae	Macellibacteroides
ASV_291	Bacteria	Firmicutes	Negativicutes	Selenomonadales	Veillonellaceae	NA
ASV_292	Bacteria	Proteobacteria	Gammaproteobacteria	Betaproteobacteriales	Burkholderiaceae	Massilia
ASV_293	Bacteria	Firmicutes	Clostridia	Clostridiales	Lachnospiraceae	NA
ASV_294	Bacteria	Bacteroidetes	Bacteroidia	Bacteroidales	Tannerellaceae	Parabacteroides
ASV_296	Bacteria	Firmicutes	Bacilli	Bacillales	Planococcaceae	Caryophanon
ASV_297	Bacteria	Firmicutes	Bacilli	Bacillales	Planococcaceae	Caryophanon
ASV_298	Bacteria	Actinobacteria	Actinobacteria	Micrococcales	Micrococcaceae	Pseudarthrobacter
ASV_300	Bacteria	Actinobacteria	Actinobacteria	Micrococcales	Micrococcaceae	Paenarthrobacter
ASV_301	Bacteria	Bacteroidetes	Bacteroidia	Bacteroidales	Bacteroidaceae	Bacteroides
ASV_302	Bacteria	Actinobacteria	Actinobacteria	Micrococcales	Micrococcaceae	Pseudarthrobacter
ASV_303	Bacteria	Firmicutes	Clostridia	Clostridiales	Lachnospiraceae	NA
ASV_305	Bacteria	Firmicutes	Bacilli	Bacillales	Bacillaceae	Bacillus
ASV_306	Bacteria	Bacteroidetes	Bacteroidia	Bacteroidales	Bacteroidaceae	Bacteroides
ASV_308	Bacteria	Actinobacteria	Actinobacteria	Streptomycetales	Streptomycetaceae	Streptomyces
ASV_309	Bacteria	Firmicutes	Bacilli	Bacillales	Bacillaceae	Bacillus
ASV_310	Bacteria	Firmicutes	Clostridia	Clostridiales	Lachnospiraceae	Tyzzerella
ASV_311	Bacteria	Firmicutes	Clostridia	Clostridiales	Lachnospiraceae	NA
ASV_312	Bacteria	Bacteroidetes	Bacteroidia	Bacteroidales	Bacteroidaceae	Bacteroides
ASV_313	Bacteria	Firmicutes	Bacilli	Lactobacillales	Enterococcaceae	Enterococcus
ASV_314	Bacteria	Bacteroidetes	Bacteroidia	Bacteroidales	NA	NA
ASV_315	Bacteria	Firmicutes	Clostridia	Clostridiales	Lachnospiraceae	NA
ASV_316	Bacteria	Firmicutes	Clostridia	Clostridiales	Lachnospiraceae	NA
ASV_318	Bacteria	Bacteroidetes	Bacteroidia	Bacteroidales	Bacteroidaceae	Bacteroides
ASV_320	Bacteria	Firmicutes	Clostridia	Clostridiales	Lachnospiraceae	NA
ASV_321	Bacteria	Bacteroidetes	Bacteroidia	Bacteroidales	Tannerellaceae	Parabacteroides
ASV_323	Bacteria	Bacteroidetes	Bacteroidia	NA	NA	NA
ASV_325	Bacteria	Bacteroidetes	Bacteroidia	Bacteroidales	Bacteroidaceae	Bacteroides
ASV_326	Bacteria	Proteobacteria	Gammaproteobacteria	Betaproteobacteriales	Burkholderiaceae	Massilia
ASV_327	Bacteria	Firmicutes	Clostridia	Clostridiales	Lachnospiraceae	NA
ASV_328	Bacteria	Firmicutes	Erysipelotrichia	Erysipelotrichales	Erysipelotrichaceae	Coprobacillus
ASV_329	Bacteria	Bacteroidetes	Bacteroidia	Bacteroidales	Bacteroidaceae	Bacteroides
ASV_330	Bacteria	Firmicutes	Clostridia	Clostridiales	Lachnospiraceae	NA
ASV_332	Bacteria	Firmicutes	Clostridia	Clostridiales	Lachnospiraceae	NA
ASV_333	Bacteria	Actinobacteria	Actinobacteria	Streptomycetales	Streptomycetaceae	Streptomyces
ASV_334	Bacteria	Firmicutes	Bacilli	Bacillales	Bacillaceae	Bacillus
ASV_335	Bacteria	Firmicutes	Bacilli	Bacillales	Bacillaceae	Bacillus
ASV_336	Bacteria	Firmicutes	Bacilli	Bacillales	Bacillaceae	Bacillus
ASV_337	Bacteria	Firmicutes	Clostridia	Clostridiales	Lachnospiraceae	Natranaerovirga
ASV_338	Bacteria	Firmicutes	Clostridia	Clostridiales	Lachnospiraceae	NA
ASV_339	Bacteria	Firmicutes	Clostridia	Clostridiales	Lachnospiraceae	NA
ASV_340	Bacteria	Firmicutes	Clostridia	Clostridiales	Lachnospiraceae	NA
ASV_341	Bacteria	Bacteroidetes	Bacteroidia	Bacteroidales	Bacteroidaceae	Bacteroides
ASV_342	Bacteria	Firmicutes	Bacilli	Bacillales	Planococcaceae	Caryophanon
ASV_343	Bacteria	Firmicutes	Clostridia	Clostridiales	Lachnospiraceae	NA
ASV_344	Bacteria	Firmicutes	Bacilli	Bacillales	Bacillaceae	Bacillus
ASV_345	Bacteria	Bacteroidetes	Bacteroidia	Bacteroidales	Tannerellaceae	Parabacteroides
ASV_347	Bacteria	Firmicutes	Bacilli	Bacillales	Planococcaceae	Caryophanon
ASV_348	Bacteria	Bacteroidetes	Bacteroidia	Bacteroidales	Tannerellaceae	Parabacteroides
ASV_349	Bacteria	Bacteroidetes	Bacteroidia	Bacteroidales	Bacteroidaceae	Bacteroides
ASV_350	Bacteria	Bacteroidetes	Bacteroidia	Bacteroidales	Tannerellaceae	Parabacteroides
ASV_351	Bacteria	Bacteroidetes	Bacteroidia	Bacteroidales	Bacteroidaceae	Bacteroides
ASV_352	Bacteria	Firmicutes	Clostridia	Clostridiales	Lachnospiraceae	NA
ASV_354	Bacteria	Bacteroidetes	Bacteroidia	Bacteroidales	Tannerellaceae	Parabacteroides
ASV_356	Bacteria	Firmicutes	Clostridia	Clostridiales	Lachnospiraceae	NA
ASV_357	Bacteria	Bacteroidetes	Bacteroidia	Bacteroidales	Tannerellaceae	Parabacteroides
ASV_358	Bacteria	Firmicutes	Clostridia	Clostridiales	Lachnospiraceae	NA
ASV_359	Bacteria	Actinobacteria	Actinobacteria	Streptomycetales	Streptomycetaceae	Streptomyces
ASV_360	Bacteria	Actinobacteria	Actinobacteria	Streptomycetales	Streptomycetaceae	Streptomyces
ASV_361	Bacteria	Actinobacteria	Actinobacteria	Corynebacteriales	Corynebacteriaceae	Corynebacterium
ASV_362	Bacteria	Bacteroidetes	Bacteroidia	Bacteroidales	Tannerellaceae	Macellibacteroides
ASV_363	Bacteria	Bacteroidetes	Bacteroidia	Bacteroidales	Bacteroidaceae	Bacteroides
ASV_364	Bacteria	Bacteroidetes	Bacteroidia	Bacteroidales	Bacteroidaceae	Bacteroides
ASV_365	Bacteria	Firmicutes	Clostridia	Clostridiales	Lachnospiraceae	NA
ASV_366	Bacteria	Firmicutes	Clostridia	Clostridiales	Ruminococcaceae	NA
ASV_367	Bacteria	Actinobacteria	Actinobacteria	Streptomycetales	Streptomycetaceae	Streptomyces
ASV_368	Bacteria	Firmicutes	Clostridia	Clostridiales	Lachnospiraceae	Natranaerovirga
ASV_369	Bacteria	Bacteroidetes	Bacteroidia	Bacteroidales	Tannerellaceae	Parabacteroides
ASV_370	Bacteria	Bacteroidetes	Bacteroidia	Bacteroidales	Tannerellaceae	Macellibacteroides
ASV_371	Bacteria	Firmicutes	Clostridia	Clostridiales	Lachnospiraceae	NA
ASV_372	Bacteria	Firmicutes	Bacilli	Bacillales	Bacillaceae	Bacillus
ASV_373	Bacteria	Firmicutes	Negativicutes	Selenomonadales	Veillonellaceae	NA
ASV_374	Bacteria	Firmicutes	Clostridia	Clostridiales	Lachnospiraceae	NA
ASV_375	Bacteria	Bacteroidetes	Bacteroidia	Bacteroidales	Tannerellaceae	Parabacteroides
ASV_376	Bacteria	Firmicutes	Bacilli	Bacillales	Planococcaceae	Caryophanon
ASV_377	Bacteria	Bacteroidetes	Bacteroidia	Bacteroidales	Tannerellaceae	Macellibacteroides
ASV_378	Bacteria	Firmicutes	Clostridia	Clostridiales	Lachnospiraceae	NA
ASV_379	Bacteria	Firmicutes	Bacilli	Bacillales	Bacillaceae	Bacillus
ASV_381	Bacteria	Firmicutes	Bacilli	Bacillales	Planococcaceae	NA
ASV_382	Bacteria	Firmicutes	Clostridia	Clostridiales	Lachnospiraceae	Hungatella
ASV_384	Bacteria	Bacteroidetes	Bacteroidia	Bacteroidales	Tannerellaceae	Parabacteroides
ASV_385	Bacteria	Firmicutes	Clostridia	Clostridiales	Lachnospiraceae	NA
ASV_387	Bacteria	Firmicutes	Clostridia	Clostridiales	Lachnospiraceae	NA
ASV_388	Bacteria	Firmicutes	Clostridia	Clostridiales	Lachnospiraceae	NA
ASV_389	Bacteria	Proteobacteria	Gammaproteobacteria	Betaproteobacteriales	Burkholderiaceae	Massilia
ASV_390	Bacteria	Firmicutes	Clostridia	Clostridiales	Lachnospiraceae	Sellimonas
ASV_391	Bacteria	Bacteroidetes	Bacteroidia	Bacteroidales	Bacteroidaceae	Bacteroides
ASV_392	Bacteria	Actinobacteria	Actinobacteria	Streptomycetales	Streptomycetaceae	Streptomyces
ASV_393	Bacteria	Bacteroidetes	Bacteroidia	Bacteroidales	Bacteroidaceae	Bacteroides
ASV_394	Bacteria	Bacteroidetes	Bacteroidia	Bacteroidales	Bacteroidaceae	Bacteroides
ASV_395	Bacteria	Bacteroidetes	Bacteroidia	Bacteroidales	Bacteroidaceae	Bacteroides
ASV_396	Bacteria	Actinobacteria	Actinobacteria	Micrococcales	Micrococcaceae	Paenarthrobacter
ASV_397	Bacteria	Firmicutes	Bacilli	Bacillales	Bacillaceae	Bacillus
ASV_398	Bacteria	Firmicutes	Clostridia	Clostridiales	Ruminococcaceae	NA
ASV_399	Bacteria	Firmicutes	Clostridia	Clostridiales	Lachnospiraceae	NA
ASV_400	Bacteria	Bacteroidetes	Bacteroidia	Bacteroidales	Tannerellaceae	Macellibacteroides
ASV_401	Bacteria	Bacteroidetes	Bacteroidia	Bacteroidales	Bacteroidaceae	Bacteroides
ASV_402	Bacteria	Proteobacteria	Gammaproteobacteria	Betaproteobacteriales	Burkholderiaceae	Massilia
ASV_403	Bacteria	Actinobacteria	Actinobacteria	Streptomycetales	Streptomycetaceae	Streptomyces
ASV_404	Bacteria	Proteobacteria	Deltaproteobacteria	Desulfovibrionales	Desulfovibrionaceae	Bilophila
ASV_405	Bacteria	Bacteroidetes	Bacteroidia	Bacteroidales	Bacteroidaceae	Bacteroides
ASV_406	Bacteria	Firmicutes	Clostridia	Clostridiales	Lachnospiraceae	Natranaerovirga
ASV_407	Bacteria	Bacteroidetes	Bacteroidia	Bacteroidales	Bacteroidaceae	Bacteroides
ASV_408	Bacteria	Bacteroidetes	Bacteroidia	Bacteroidales	Tannerellaceae	Parabacteroides
ASV_409	Bacteria	Firmicutes	Clostridia	Clostridiales	Lachnospiraceae	NA
ASV_410	Bacteria	Bacteroidetes	Bacteroidia	Bacteroidales	Tannerellaceae	Parabacteroides
ASV_411	Bacteria	Firmicutes	Clostridia	Clostridiales	Lachnospiraceae	NA
ASV_412	Bacteria	Firmicutes	Clostridia	Clostridiales	Lachnospiraceae	NA
ASV_413	Bacteria	Bacteroidetes	Bacteroidia	Bacteroidales	Bacteroidaceae	Bacteroides
ASV_415	Bacteria	Firmicutes	Bacilli	Bacillales	Planococcaceae	Caryophanon
ASV_416	Bacteria	Bacteroidetes	Bacteroidia	Bacteroidales	Tannerellaceae	Parabacteroides
ASV_417	Bacteria	Bacteroidetes	Bacteroidia	Bacteroidales	Tannerellaceae	Parabacteroides
ASV_419	Bacteria	Firmicutes	Clostridia	Clostridiales	Lachnospiraceae	NA
ASV_420	Bacteria	Firmicutes	Clostridia	Clostridiales	Lachnospiraceae	NA
ASV_422	Bacteria	Bacteroidetes	Bacteroidia	Bacteroidales	Tannerellaceae	Parabacteroides
ASV_425	Bacteria	Actinobacteria	Actinobacteria	Streptomycetales	Streptomycetaceae	Streptomyces
ASV_426	Bacteria	Bacteroidetes	Bacteroidia	Bacteroidales	Bacteroidaceae	Bacteroides
ASV_428	Bacteria	Firmicutes	Bacilli	Bacillales	Planococcaceae	Caryophanon
ASV_429	Bacteria	Firmicutes	Clostridia	Clostridiales	Lachnospiraceae	NA
ASV_430	Bacteria	Firmicutes	Clostridia	Clostridiales	Ruminococcaceae	Ruminococcaceae_UCG-008
ASV_431	Bacteria	Bacteroidetes	Bacteroidia	Bacteroidales	Bacteroidaceae	Bacteroides
ASV_433	Bacteria	Bacteroidetes	Bacteroidia	Bacteroidales	Tannerellaceae	Macellibacteroides
ASV_434	Bacteria	Bacteroidetes	Bacteroidia	Bacteroidales	Bacteroidaceae	Bacteroides
ASV_435	Bacteria	Firmicutes	Bacilli	Bacillales	Planococcaceae	Lysinibacillus
ASV_436	Bacteria	Actinobacteria	Actinobacteria	Micrococcales	Micrococcaceae	Paenarthrobacter
ASV_437	Bacteria	Bacteroidetes	Bacteroidia	Bacteroidales	Marinifilaceae	Odoribacter
ASV_438	Bacteria	Firmicutes	Clostridia	Clostridiales	Lachnospiraceae	NA
ASV_439	Bacteria	Bacteroidetes	Bacteroidia	Bacteroidales	Bacteroidaceae	Bacteroides
ASV_441	Bacteria	Bacteroidetes	Bacteroidia	Bacteroidales	Bacteroidaceae	Bacteroides
ASV_442	Bacteria	Proteobacteria	Alphaproteobacteria	Rickettsiales	Mitochondria	NA
ASV_444	Bacteria	Actinobacteria	Actinobacteria	Corynebacteriales	Corynebacteriaceae	Corynebacterium
ASV_445	Bacteria	Bacteroidetes	Bacteroidia	Bacteroidales	Bacteroidaceae	Bacteroides
ASV_446	Bacteria	Proteobacteria	Gammaproteobacteria	Pseudomonadales	Moraxellaceae	Acinetobacter
ASV_448	Bacteria	Firmicutes	Bacilli	Bacillales	Planococcaceae	Caryophanon
ASV_449	Bacteria	Firmicutes	Clostridia	Clostridiales	Lachnospiraceae	NA
ASV_450	Bacteria	Firmicutes	Bacilli	Bacillales	Bacillaceae	Bacillus
ASV_451	Bacteria	Firmicutes	Clostridia	Clostridiales	Ruminococcaceae	Ruminococcaceae_UCG-008
ASV_452	Bacteria	Firmicutes	Clostridia	Clostridiales	Lachnospiraceae	NA
ASV_453	Bacteria	Proteobacteria	Deltaproteobacteria	Desulfovibrionales	Desulfovibrionaceae	Bilophila
ASV_454	Bacteria	Firmicutes	Negativicutes	Selenomonadales	Veillonellaceae	NA
ASV_455	Bacteria	Proteobacteria	Gammaproteobacteria	Pseudomonadales	Moraxellaceae	Acinetobacter
ASV_456	Bacteria	Firmicutes	Clostridia	Clostridiales	Ruminococcaceae	NA
ASV_457	Bacteria	Bacteroidetes	Bacteroidia	Bacteroidales	Bacteroidaceae	Bacteroides
ASV_459	Bacteria	Firmicutes	Clostridia	Clostridiales	Lachnospiraceae	NA
ASV_460	Bacteria	Bacteroidetes	Bacteroidia	Bacteroidales	Bacteroidaceae	Bacteroides
ASV_461	Bacteria	Proteobacteria	Deltaproteobacteria	Desulfovibrionales	Desulfovibrionaceae	Bilophila
ASV_462	Bacteria	Firmicutes	Clostridia	Clostridiales	Lachnospiraceae	Natranaerovirga
ASV_463	Bacteria	Firmicutes	Bacilli	Bacillales	Planococcaceae	Caryophanon
ASV_464	Bacteria	Firmicutes	Clostridia	Clostridiales	Ruminococcaceae	NA
ASV_465	Bacteria	Bacteroidetes	Bacteroidia	Bacteroidales	Bacteroidaceae	Bacteroides
ASV_467	Bacteria	Actinobacteria	Actinobacteria	Micrococcales	Micrococcaceae	Paenarthrobacter
ASV_468	Bacteria	Actinobacteria	Actinobacteria	Micrococcales	Micrococcaceae	Paenarthrobacter
ASV_469	Bacteria	Firmicutes	Clostridia	Clostridiales	Lachnospiraceae	NA
ASV_470	Bacteria	Firmicutes	Clostridia	Clostridiales	Lachnospiraceae	NA
ASV_471	Bacteria	Firmicutes	Bacilli	Bacillales	Planococcaceae	Chungangia
ASV_472	Bacteria	Bacteroidetes	Bacteroidia	Bacteroidales	Bacteroidaceae	Bacteroides
ASV_473	Bacteria	Bacteroidetes	Bacteroidia	Bacteroidales	Tannerellaceae	Parabacteroides
ASV_474	Bacteria	Firmicutes	Clostridia	Clostridiales	Lachnospiraceae	Natranaerovirga
ASV_475	Bacteria	Bacteroidetes	Bacteroidia	Bacteroidales	Bacteroidaceae	Bacteroides
ASV_476	Bacteria	Firmicutes	Clostridia	Clostridiales	Ruminococcaceae	NA
ASV_477	Bacteria	Actinobacteria	Actinobacteria	Micrococcales	Micrococcaceae	Pseudarthrobacter
ASV_479	Bacteria	Bacteroidetes	Bacteroidia	Bacteroidales	Tannerellaceae	Macellibacteroides
ASV_480	Bacteria	Bacteroidetes	Bacteroidia	Bacteroidales	Bacteroidaceae	Bacteroides
ASV_481	Bacteria	Firmicutes	Bacilli	Lactobacillales	Enterococcaceae	Enterococcus
ASV_482	Bacteria	Proteobacteria	Gammaproteobacteria	Enterobacteriales	Enterobacteriaceae	Franconibacter
ASV_483	Bacteria	Firmicutes	Clostridia	Clostridiales	Lachnospiraceae	NA
ASV_484	Bacteria	Bacteroidetes	Bacteroidia	Bacteroidales	Tannerellaceae	Parabacteroides
ASV_485	Bacteria	Bacteroidetes	Bacteroidia	Bacteroidales	Tannerellaceae	Parabacteroides
ASV_486	Bacteria	Bacteroidetes	Bacteroidia	Bacteroidales	Tannerellaceae	Macellibacteroides
ASV_487	Bacteria	Firmicutes	Erysipelotrichia	Erysipelotrichales	Erysipelotrichaceae	Coprobacillus
ASV_488	Bacteria	Firmicutes	Bacilli	Bacillales	Planococcaceae	Caryophanon
ASV_489	Bacteria	Actinobacteria	Actinobacteria	Micrococcales	Micrococcaceae	Paenarthrobacter
ASV_490	Bacteria	Proteobacteria	Gammaproteobacteria	Betaproteobacteriales	Burkholderiaceae	Massilia
ASV_491	Bacteria	Firmicutes	Bacilli	Bacillales	Bacillaceae	Bacillus
ASV_492	Bacteria	Firmicutes	Bacilli	Bacillales	Planococcaceae	Caryophanon
ASV_493	Bacteria	Firmicutes	Clostridia	Clostridiales	Ruminococcaceae	NA
ASV_494	Bacteria	Firmicutes	Clostridia	Clostridiales	Lachnospiraceae	NA
ASV_495	Bacteria	Firmicutes	Bacilli	Bacillales	Planococcaceae	Caryophanon
ASV_496	Bacteria	Bacteroidetes	Bacteroidia	Bacteroidales	Bacteroidaceae	Bacteroides
ASV_497	Bacteria	Bacteroidetes	Bacteroidia	Bacteroidales	NA	NA
ASV_498	Bacteria	Bacteroidetes	Bacteroidia	Bacteroidales	Tannerellaceae	Parabacteroides
ASV_499	Bacteria	Firmicutes	Clostridia	Clostridiales	Lachnospiraceae	NA
ASV_500	Bacteria	Firmicutes	Clostridia	Clostridiales	Lachnospiraceae	NA
ASV_501	Bacteria	Firmicutes	Bacilli	Bacillales	Planococcaceae	Caryophanon
ASV_502	Bacteria	Bacteroidetes	Bacteroidia	Bacteroidales	Bacteroidaceae	Bacteroides
ASV_503	Bacteria	Firmicutes	Clostridia	Clostridiales	Lachnospiraceae	NA
ASV_505	Bacteria	Bacteroidetes	Bacteroidia	Bacteroidales	NA	NA
ASV_506	Bacteria	Firmicutes	Clostridia	Clostridiales	Lachnospiraceae	NA
ASV_508	Bacteria	Bacteroidetes	Bacteroidia	Bacteroidales	Bacteroidaceae	Bacteroides
ASV_509	Bacteria	Firmicutes	Clostridia	Clostridiales	Lachnospiraceae	NA
ASV_510	Bacteria	Firmicutes	Clostridia	Clostridiales	Lachnospiraceae	NA
ASV_512	Bacteria	Actinobacteria	Actinobacteria	Micrococcales	Micrococcaceae	Paenarthrobacter
ASV_513	Bacteria	Firmicutes	Clostridia	Clostridiales	Lachnospiraceae	NA
ASV_514	Bacteria	Bacteroidetes	Bacteroidia	Bacteroidales	Bacteroidaceae	Bacteroides
ASV_515	Bacteria	Firmicutes	Clostridia	Clostridiales	Lachnospiraceae	NA
ASV_516	Bacteria	Bacteroidetes	Bacteroidia	Bacteroidales	Tannerellaceae	Parabacteroides
ASV_517	Bacteria	Firmicutes	Clostridia	Clostridiales	Ruminococcaceae	NA
ASV_518	Bacteria	Firmicutes	Bacilli	Bacillales	Bacillaceae	Bacillus
ASV_519	Bacteria	Firmicutes	Clostridia	Clostridiales	Lachnospiraceae	NA
ASV_520	Bacteria	Actinobacteria	Actinobacteria	Streptomycetales	Streptomycetaceae	Streptomyces
ASV_521	Bacteria	Bacteroidetes	Bacteroidia	Bacteroidales	Bacteroidaceae	Bacteroides
ASV_522	Bacteria	Bacteroidetes	Bacteroidia	Bacteroidales	Tannerellaceae	Parabacteroides
ASV_523	Bacteria	Firmicutes	Clostridia	Clostridiales	Lachnospiraceae	NA
ASV_524	Bacteria	Actinobacteria	Actinobacteria	Streptomycetales	Streptomycetaceae	Streptomyces
ASV_525	Bacteria	Firmicutes	Bacilli	Bacillales	Bacillaceae	Bacillus
ASV_526	Bacteria	Bacteroidetes	Bacteroidia	Bacteroidales	Tannerellaceae	Macellibacteroides
ASV_527	Bacteria	Proteobacteria	Deltaproteobacteria	Desulfovibrionales	Desulfovibrionaceae	Bilophila
ASV_528	Bacteria	Bacteroidetes	Bacteroidia	Bacteroidales	Tannerellaceae	Macellibacteroides
ASV_529	Bacteria	Firmicutes	Clostridia	Clostridiales	Lachnospiraceae	Hungatella
ASV_530	Bacteria	Actinobacteria	Actinobacteria	Micrococcales	Micrococcaceae	Pseudarthrobacter
ASV_532	Bacteria	Actinobacteria	Actinobacteria	Micrococcales	Micrococcaceae	Paenarthrobacter
ASV_533	Bacteria	Firmicutes	Bacilli	Bacillales	Planococcaceae	Caryophanon
ASV_534	Bacteria	Proteobacteria	Gammaproteobacteria	Enterobacteriales	Enterobacteriaceae	NA
ASV_535	Bacteria	Actinobacteria	Actinobacteria	Micrococcales	Micrococcaceae	Paenarthrobacter
ASV_536	Bacteria	Firmicutes	Clostridia	Clostridiales	Lachnospiraceae	NA
ASV_537	Bacteria	Proteobacteria	Gammaproteobacteria	Pseudomonadales	Moraxellaceae	Acinetobacter
ASV_538	Bacteria	Firmicutes	Clostridia	Clostridiales	Lachnospiraceae	NA
ASV_539	Bacteria	Bacteroidetes	Bacteroidia	Bacteroidales	Bacteroidaceae	Bacteroides
ASV_542	Bacteria	Proteobacteria	Gammaproteobacteria	Betaproteobacteriales	Burkholderiaceae	Massilia
ASV_543	Bacteria	Bacteroidetes	Bacteroidia	Bacteroidales	Tannerellaceae	Parabacteroides
ASV_544	Bacteria	Bacteroidetes	Bacteroidia	Bacteroidales	Bacteroidaceae	Bacteroides
ASV_545	Bacteria	Bacteroidetes	Bacteroidia	Bacteroidales	Bacteroidaceae	Bacteroides
ASV_547	Bacteria	Firmicutes	Clostridia	Clostridiales	Lachnospiraceae	NA
ASV_548	Bacteria	Firmicutes	Bacilli	Bacillales	Family_X	Thermicanus
ASV_549	Bacteria	Bacteroidetes	Bacteroidia	Bacteroidales	Rikenellaceae	Alistipes
ASV_550	Bacteria	Bacteroidetes	Bacteroidia	Bacteroidales	NA	NA
ASV_551	Bacteria	Bacteroidetes	Bacteroidia	Bacteroidales	Bacteroidaceae	Bacteroides
ASV_552	Bacteria	Firmicutes	Clostridia	Clostridiales	Lachnospiraceae	NA
ASV_553	Bacteria	Firmicutes	Clostridia	Clostridiales	Lachnospiraceae	Natranaerovirga
ASV_554	Bacteria	Firmicutes	Bacilli	Bacillales	Bacillaceae	Bacillus
ASV_555	Bacteria	Proteobacteria	Alphaproteobacteria	Rickettsiales	Mitochondria	NA
ASV_556	Bacteria	Proteobacteria	Deltaproteobacteria	Desulfovibrionales	Desulfovibrionaceae	Bilophila
ASV_557	Bacteria	Bacteroidetes	Bacteroidia	Bacteroidales	Bacteroidaceae	Bacteroides
ASV_558	Bacteria	Firmicutes	Clostridia	Clostridiales	Lachnospiraceae	NA
ASV_559	Bacteria	Proteobacteria	Gammaproteobacteria	Pseudomonadales	Moraxellaceae	Acinetobacter
ASV_560	Bacteria	Firmicutes	Bacilli	Bacillales	Bacillaceae	Bacillus
ASV_561	Bacteria	Bacteroidetes	Bacteroidia	Bacteroidales	Bacteroidaceae	Bacteroides
ASV_562	Bacteria	Firmicutes	Clostridia	Clostridiales	Lachnospiraceae	NA
ASV_563	Bacteria	Firmicutes	Clostridia	Clostridiales	Ruminococcaceae	Ruminococcaceae_UCG-008
ASV_564	Bacteria	Firmicutes	Clostridia	Clostridiales	Ruminococcaceae	NA
ASV_566	Bacteria	Bacteroidetes	Bacteroidia	Bacteroidales	NA	NA
ASV_567	Bacteria	Firmicutes	Clostridia	Clostridiales	Lachnospiraceae	NA
ASV_568	Bacteria	Firmicutes	Clostridia	Clostridiales	Lachnospiraceae	NA
ASV_569	Bacteria	Firmicutes	Clostridia	Clostridiales	Lachnospiraceae	NA
ASV_570	Bacteria	Bacteroidetes	Bacteroidia	Bacteroidales	Bacteroidaceae	Bacteroides
ASV_571	Bacteria	Bacteroidetes	Bacteroidia	Bacteroidales	Tannerellaceae	Parabacteroides
ASV_572	Bacteria	Bacteroidetes	Bacteroidia	Bacteroidales	Bacteroidaceae	Bacteroides
ASV_573	Bacteria	Verrucomicrobia	Verrucomicrobiae	Verrucomicrobiales	Akkermansiaceae	Akkermansia
ASV_574	Bacteria	Proteobacteria	Alphaproteobacteria	Rickettsiales	Mitochondria	NA
ASV_575	Bacteria	NA	NA	NA	NA	NA
ASV_576	Bacteria	Firmicutes	Clostridia	Clostridiales	Lachnospiraceae	NA
ASV_577	Bacteria	Bacteroidetes	Bacteroidia	Bacteroidales	Bacteroidaceae	Bacteroides
ASV_578	Bacteria	Bacteroidetes	Bacteroidia	Bacteroidales	Tannerellaceae	Parabacteroides
ASV_579	Bacteria	Proteobacteria	Deltaproteobacteria	Desulfovibrionales	Desulfovibrionaceae	NA
ASV_580	Bacteria	Firmicutes	Clostridia	Clostridiales	Lachnospiraceae	NA
ASV_581	Bacteria	Proteobacteria	Gammaproteobacteria	Pseudomonadales	Moraxellaceae	Acinetobacter
ASV_582	Bacteria	Firmicutes	Clostridia	Clostridiales	Lachnospiraceae	Coprococcus_3
ASV_583	Bacteria	Firmicutes	Clostridia	Clostridiales	Lachnospiraceae	NA
ASV_584	Bacteria	Firmicutes	Clostridia	Clostridiales	Lachnospiraceae	NA
ASV_585	Bacteria	Proteobacteria	Gammaproteobacteria	Enterobacteriales	Enterobacteriaceae	NA
ASV_586	Bacteria	Actinobacteria	Actinobacteria	Streptomycetales	Streptomycetaceae	NA
ASV_587	Bacteria	Actinobacteria	Actinobacteria	Streptomycetales	Streptomycetaceae	Streptomyces
ASV_588	Bacteria	Firmicutes	Bacilli	Bacillales	Bacillaceae	Bacillus
ASV_589	Bacteria	Bacteroidetes	Bacteroidia	Bacteroidales	Tannerellaceae	Parabacteroides
ASV_590	Bacteria	Actinobacteria	Actinobacteria	Micrococcales	Micrococcaceae	Paenarthrobacter
ASV_591	Bacteria	Bacteroidetes	Bacteroidia	Bacteroidales	Tannerellaceae	Parabacteroides
ASV_593	Bacteria	Actinobacteria	Actinobacteria	Corynebacteriales	Corynebacteriaceae	Corynebacterium
ASV_594	Bacteria	Firmicutes	Bacilli	Bacillales	Bacillaceae	Bacillus
ASV_595	Bacteria	Firmicutes	Clostridia	Clostridiales	Lachnospiraceae	NA
ASV_596	Bacteria	Firmicutes	Clostridia	Clostridiales	Lachnospiraceae	NA
ASV_597	Bacteria	Bacteroidetes	Bacteroidia	Bacteroidales	Bacteroidaceae	Bacteroides
ASV_598	Bacteria	Firmicutes	Bacilli	Bacillales	Planococcaceae	Chungangia
ASV_599	Bacteria	Bacteroidetes	Bacteroidia	Bacteroidales	Bacteroidaceae	Bacteroides
ASV_600	Bacteria	Firmicutes	Clostridia	Clostridiales	Lachnospiraceae	NA
ASV_601	Bacteria	Firmicutes	Clostridia	Clostridiales	Lachnospiraceae	NA
ASV_602	Bacteria	Firmicutes	Bacilli	Bacillales	Planococcaceae	NA
ASV_603	Bacteria	Bacteroidetes	Bacteroidia	Bacteroidales	Bacteroidaceae	Bacteroides
ASV_604	Bacteria	Bacteroidetes	Bacteroidia	Bacteroidales	Marinifilaceae	Odoribacter
ASV_605	Bacteria	Proteobacteria	Gammaproteobacteria	Enterobacteriales	Enterobacteriaceae	NA
ASV_606	Bacteria	Actinobacteria	Actinobacteria	Micrococcales	Micrococcaceae	Paenarthrobacter
ASV_607	Bacteria	Firmicutes	Clostridia	Clostridiales	Lachnospiraceae	Blautia
ASV_608	Bacteria	Bacteroidetes	Bacteroidia	Bacteroidales	Bacteroidaceae	Bacteroides
ASV_609	Bacteria	Firmicutes	Clostridia	Clostridiales	Ruminococcaceae	Ruminiclostridium_9
ASV_610	Bacteria	Firmicutes	Clostridia	Clostridiales	Lachnospiraceae	NA
ASV_611	Bacteria	Bacteroidetes	Bacteroidia	Bacteroidales	Bacteroidaceae	Bacteroides
ASV_613	Bacteria	Bacteroidetes	Bacteroidia	Bacteroidales	Bacteroidaceae	Bacteroides
ASV_615	Bacteria	Firmicutes	Clostridia	Clostridiales	Lachnospiraceae	NA
ASV_616	Bacteria	Firmicutes	Clostridia	Clostridiales	Lachnospiraceae	NA
ASV_617	Bacteria	Firmicutes	Clostridia	Clostridiales	Lachnospiraceae	NA
ASV_618	Bacteria	Firmicutes	Clostridia	Clostridiales	Lachnospiraceae	Marvinbryantia
ASV_619	Bacteria	Firmicutes	Clostridia	Clostridiales	Lachnospiraceae	Marvinbryantia
ASV_622	Bacteria	Bacteroidetes	Bacteroidia	Bacteroidales	Marinifilaceae	Odoribacter
ASV_623	Bacteria	Bacteroidetes	Bacteroidia	Bacteroidales	Tannerellaceae	Parabacteroides
ASV_624	Bacteria	Proteobacteria	Gammaproteobacteria	Enterobacteriales	Enterobacteriaceae	Phaseolibacter
ASV_625	Bacteria	Firmicutes	Clostridia	Clostridiales	Lachnospiraceae	NA
ASV_627	Bacteria	Firmicutes	Clostridia	Clostridiales	Lachnospiraceae	NA
ASV_628	Bacteria	Firmicutes	Clostridia	Clostridiales	Lachnospiraceae	Lachnoclostridium
ASV_629	Bacteria	Proteobacteria	Deltaproteobacteria	Desulfovibrionales	Desulfovibrionaceae	Bilophila
ASV_630	Bacteria	Actinobacteria	Actinobacteria	Micrococcales	Micrococcaceae	Pseudarthrobacter
ASV_631	Bacteria	Bacteroidetes	Bacteroidia	Bacteroidales	Bacteroidaceae	Bacteroides
ASV_632	Bacteria	Firmicutes	Clostridia	Clostridiales	Lachnospiraceae	Natranaerovirga
ASV_633	Bacteria	Firmicutes	Clostridia	Clostridiales	Ruminococcaceae	Oscillibacter
ASV_634	Bacteria	Proteobacteria	Deltaproteobacteria	Desulfovibrionales	Desulfovibrionaceae	Desulfovibrio
ASV_635	Bacteria	Firmicutes	Clostridia	Clostridiales	Lachnospiraceae	NA
ASV_636	Bacteria	Proteobacteria	Gammaproteobacteria	Pseudomonadales	Moraxellaceae	Acinetobacter
ASV_637	Bacteria	Proteobacteria	Alphaproteobacteria	Rickettsiales	Mitochondria	NA
ASV_638	Bacteria	Bacteroidetes	Bacteroidia	Bacteroidales	Tannerellaceae	Macellibacteroides
ASV_639	Bacteria	Proteobacteria	Gammaproteobacteria	Betaproteobacteriales	Burkholderiaceae	Massilia
ASV_640	Bacteria	Firmicutes	Bacilli	Bacillales	Bacillaceae	Bacillus
ASV_641	Bacteria	Firmicutes	Clostridia	Clostridiales	Lachnospiraceae	NA
ASV_642	Bacteria	Firmicutes	Negativicutes	Selenomonadales	Veillonellaceae	NA
ASV_643	Bacteria	Firmicutes	Clostridia	Clostridiales	Lachnospiraceae	NA
ASV_644	Bacteria	Actinobacteria	Actinobacteria	Streptomycetales	Streptomycetaceae	Streptomyces
ASV_645	Bacteria	Bacteroidetes	Bacteroidia	NA	NA	NA
ASV_646	Bacteria	Bacteroidetes	Bacteroidia	Bacteroidales	Tannerellaceae	Parabacteroides
ASV_648	Bacteria	Firmicutes	Clostridia	Clostridiales	Lachnospiraceae	NA
ASV_649	Bacteria	Firmicutes	Clostridia	Clostridiales	Lachnospiraceae	Natranaerovirga
ASV_650	Bacteria	Proteobacteria	Gammaproteobacteria	Betaproteobacteriales	Burkholderiaceae	Massilia
ASV_651	Bacteria	Firmicutes	Bacilli	Lactobacillales	Enterococcaceae	Enterococcus
ASV_652	Bacteria	Actinobacteria	Actinobacteria	Streptomycetales	Streptomycetaceae	Streptomyces
ASV_653	Bacteria	Firmicutes	Bacilli	Lactobacillales	Enterococcaceae	Enterococcus
ASV_654	Bacteria	Bacteroidetes	Bacteroidia	Bacteroidales	NA	NA
ASV_655	Bacteria	Firmicutes	Clostridia	Clostridiales	Ruminococcaceae	NA
ASV_656	Bacteria	Bacteroidetes	Bacteroidia	Bacteroidales	Tannerellaceae	Parabacteroides
ASV_657	Bacteria	Firmicutes	Clostridia	Clostridiales	Lachnospiraceae	NA
ASV_658	Bacteria	Bacteroidetes	Bacteroidia	Bacteroidales	Tannerellaceae	Parabacteroides
ASV_659	Bacteria	Firmicutes	Clostridia	Clostridiales	Lachnospiraceae	NA
ASV_660	Bacteria	Firmicutes	Clostridia	Clostridiales	Ruminococcaceae	NA
ASV_661	Bacteria	Firmicutes	Erysipelotrichia	Erysipelotrichales	Erysipelotrichaceae	Holdemania
ASV_662	Bacteria	Cyanobacteria	Oxyphotobacteria	Chloroplast	NA	NA
ASV_663	Bacteria	Firmicutes	Clostridia	Clostridiales	Lachnospiraceae	NA
ASV_664	Bacteria	Firmicutes	Clostridia	Clostridiales	Lachnospiraceae	Hungatella
ASV_665	Bacteria	Firmicutes	Clostridia	Clostridiales	Lachnospiraceae	NA
ASV_666	Bacteria	Firmicutes	Clostridia	Clostridiales	Lachnospiraceae	NA
ASV_667	Bacteria	Bacteroidetes	Bacteroidia	Bacteroidales	Bacteroidaceae	Bacteroides
ASV_668	Bacteria	Bacteroidetes	Bacteroidia	Bacteroidales	Tannerellaceae	Parabacteroides
ASV_669	Bacteria	Bacteroidetes	Bacteroidia	Bacteroidales	Bacteroidaceae	Bacteroides
ASV_670	Bacteria	Firmicutes	Bacilli	Bacillales	Planococcaceae	NA
ASV_671	Bacteria	Firmicutes	Bacilli	Bacillales	Bacillaceae	Bacillus
ASV_672	Bacteria	Firmicutes	Bacilli	Bacillales	Bacillaceae	Bacillus
ASV_673	Bacteria	Bacteroidetes	Bacteroidia	Bacteroidales	Bacteroidaceae	Bacteroides
ASV_674	Bacteria	Bacteroidetes	Bacteroidia	Bacteroidales	Marinifilaceae	Odoribacter
ASV_675	Bacteria	Bacteroidetes	Bacteroidia	Bacteroidales	Bacteroidaceae	Bacteroides
ASV_676	Bacteria	Actinobacteria	Actinobacteria	Micrococcales	Micrococcaceae	Pseudarthrobacter
ASV_677	Bacteria	Bacteroidetes	Bacteroidia	Bacteroidales	Bacteroidaceae	Bacteroides
ASV_679	Bacteria	Actinobacteria	Actinobacteria	Micrococcales	Micrococcaceae	Paenarthrobacter
ASV_680	Bacteria	Firmicutes	Bacilli	Bacillales	Bacillaceae	Bacillus
ASV_681	Bacteria	Bacteroidetes	Bacteroidia	Bacteroidales	Bacteroidaceae	Bacteroides
ASV_682	Bacteria	Firmicutes	Clostridia	Clostridiales	Lachnospiraceae	NA
ASV_683	Bacteria	Bacteroidetes	Bacteroidia	Bacteroidales	Tannerellaceae	Parabacteroides
ASV_684	Bacteria	Bacteroidetes	Bacteroidia	Bacteroidales	Tannerellaceae	Parabacteroides
ASV_685	Bacteria	Firmicutes	Clostridia	Clostridiales	Lachnospiraceae	Lachnoclostridium
ASV_686	Bacteria	Bacteroidetes	Bacteroidia	Bacteroidales	Bacteroidaceae	Bacteroides
ASV_687	Bacteria	Proteobacteria	Gammaproteobacteria	Pseudomonadales	Moraxellaceae	Acinetobacter
ASV_688	Bacteria	Firmicutes	Clostridia	Clostridiales	Lachnospiraceae	NA
ASV_689	Bacteria	Bacteroidetes	Bacteroidia	Bacteroidales	Bacteroidaceae	Bacteroides
ASV_690	Bacteria	Firmicutes	Clostridia	Clostridiales	Lachnospiraceae	NA
ASV_691	NA	NA	NA	NA	NA	NA
ASV_692	Bacteria	Actinobacteria	Actinobacteria	Streptomycetales	Streptomycetaceae	Streptomyces
ASV_693	Bacteria	Bacteroidetes	Bacteroidia	Bacteroidales	Tannerellaceae	Parabacteroides
ASV_694	Bacteria	Firmicutes	Clostridia	Clostridiales	Ruminococcaceae	NA
ASV_695	Bacteria	Proteobacteria	Gammaproteobacteria	Enterobacteriales	Enterobacteriaceae	Franconibacter
ASV_696	Bacteria	Proteobacteria	Gammaproteobacteria	Enterobacteriales	Enterobacteriaceae	NA
ASV_697	Bacteria	Proteobacteria	Deltaproteobacteria	Desulfovibrionales	Desulfovibrionaceae	Desulfovibrio
ASV_698	Bacteria	Firmicutes	Clostridia	Clostridiales	Lachnospiraceae	NA
ASV_699	Bacteria	Bacteroidetes	Bacteroidia	Bacteroidales	Bacteroidaceae	Bacteroides
ASV_700	Bacteria	Firmicutes	Clostridia	Clostridiales	Lachnospiraceae	NA
ASV_701	Bacteria	Bacteroidetes	Bacteroidia	Bacteroidales	Tannerellaceae	Parabacteroides
ASV_702	Bacteria	Bacteroidetes	Bacteroidia	Bacteroidales	Bacteroidaceae	Bacteroides
ASV_703	Bacteria	Bacteroidetes	Bacteroidia	Bacteroidales	Bacteroidaceae	Bacteroides
ASV_704	Bacteria	Bacteroidetes	Bacteroidia	Bacteroidales	Bacteroidaceae	Bacteroides
ASV_705	Bacteria	Firmicutes	Clostridia	Clostridiales	Lachnospiraceae	NA
ASV_706	Bacteria	Firmicutes	Clostridia	Clostridiales	Lachnospiraceae	NA
ASV_707	Bacteria	Firmicutes	Clostridia	Clostridiales	Lachnospiraceae	NA
ASV_708	Bacteria	Firmicutes	Clostridia	Clostridiales	Lachnospiraceae	Natranaerovirga
ASV_709	Bacteria	Bacteroidetes	Bacteroidia	Bacteroidales	Tannerellaceae	Parabacteroides
ASV_711	Bacteria	Actinobacteria	Actinobacteria	Pseudonocardiales	Pseudonocardiaceae	Actinomycetospora
ASV_712	Bacteria	Actinobacteria	Actinobacteria	Micrococcales	Micrococcaceae	Paenarthrobacter
ASV_713	Bacteria	Firmicutes	Clostridia	Clostridiales	Lachnospiraceae	NA
ASV_714	Bacteria	Bacteroidetes	Bacteroidia	Bacteroidales	Rikenellaceae	Alistipes
ASV_715	Bacteria	Firmicutes	Bacilli	Bacillales	Planococcaceae	Caryophanon
ASV_716	Bacteria	Proteobacteria	Deltaproteobacteria	Desulfovibrionales	Desulfovibrionaceae	Bilophila
ASV_717	Bacteria	Bacteroidetes	Bacteroidia	Bacteroidales	Tannerellaceae	Parabacteroides
ASV_718	Bacteria	Firmicutes	Clostridia	Clostridiales	Lachnospiraceae	NA
ASV_719	Bacteria	Actinobacteria	Actinobacteria	Streptomycetales	Streptomycetaceae	Streptomyces
ASV_720	Bacteria	Bacteroidetes	Bacteroidia	Bacteroidales	Bacteroidaceae	Bacteroides
ASV_721	Bacteria	Bacteroidetes	Bacteroidia	Bacteroidales	Marinifilaceae	Odoribacter
ASV_722	Bacteria	Bacteroidetes	Bacteroidia	Bacteroidales	Bacteroidaceae	Bacteroides
ASV_723	Bacteria	Firmicutes	Clostridia	Clostridiales	Lachnospiraceae	NA
ASV_724	Bacteria	Bacteroidetes	Bacteroidia	Bacteroidales	Tannerellaceae	Parabacteroides
ASV_725	Bacteria	Bacteroidetes	Bacteroidia	Bacteroidales	Bacteroidaceae	Bacteroides
ASV_726	Bacteria	Bacteroidetes	Bacteroidia	Bacteroidales	Rikenellaceae	Alistipes
ASV_727	Bacteria	Bacteroidetes	Bacteroidia	Bacteroidales	Marinifilaceae	Odoribacter
ASV_729	Bacteria	Proteobacteria	Gammaproteobacteria	Pseudomonadales	Pseudomonadaceae	Pseudomonas
ASV_730	Bacteria	Bacteroidetes	Bacteroidia	Bacteroidales	Bacteroidaceae	Bacteroides
ASV_731	Bacteria	Firmicutes	Erysipelotrichia	Erysipelotrichales	Erysipelotrichaceae	Coprobacillus
ASV_732	Bacteria	Firmicutes	Clostridia	Clostridiales	Ruminococcaceae	NA
ASV_733	Bacteria	Actinobacteria	Actinobacteria	Micrococcales	Micrococcaceae	Paenarthrobacter
ASV_734	Bacteria	Actinobacteria	Actinobacteria	Micrococcales	Micrococcaceae	Paenarthrobacter
ASV_735	Bacteria	Firmicutes	Clostridia	Clostridiales	Ruminococcaceae	NA
ASV_736	Bacteria	Firmicutes	Clostridia	Clostridiales	Lachnospiraceae	NA
ASV_737	Bacteria	Firmicutes	Clostridia	Clostridiales	Lachnospiraceae	NA
ASV_738	Bacteria	Firmicutes	Clostridia	Clostridiales	Lachnospiraceae	NA
ASV_740	Bacteria	Actinobacteria	Actinobacteria	Streptomycetales	Streptomycetaceae	Streptomyces
ASV_741	Bacteria	Proteobacteria	Deltaproteobacteria	Desulfovibrionales	Desulfovibrionaceae	Bilophila
ASV_742	Bacteria	Bacteroidetes	Bacteroidia	Bacteroidales	Bacteroidaceae	Bacteroides
ASV_743	Bacteria	Bacteroidetes	Bacteroidia	Bacteroidales	Tannerellaceae	Macellibacteroides
ASV_744	Bacteria	Proteobacteria	Gammaproteobacteria	Enterobacteriales	Enterobacteriaceae	NA
ASV_746	Bacteria	Proteobacteria	Gammaproteobacteria	Betaproteobacteriales	Burkholderiaceae	Massilia
ASV_747	Bacteria	Proteobacteria	Gammaproteobacteria	Betaproteobacteriales	Burkholderiaceae	Massilia
ASV_748	Bacteria	Verrucomicrobia	Verrucomicrobiae	Verrucomicrobiales	Akkermansiaceae	Akkermansia
ASV_749	Bacteria	Proteobacteria	Deltaproteobacteria	Desulfovibrionales	Desulfovibrionaceae	Bilophila
ASV_750	Bacteria	Firmicutes	Clostridia	Clostridiales	Lachnospiraceae	NA
ASV_751	Bacteria	Actinobacteria	Actinobacteria	Streptomycetales	Streptomycetaceae	Streptomyces
ASV_752	Bacteria	Actinobacteria	Actinobacteria	Micrococcales	Micrococcaceae	Paenarthrobacter
ASV_753	Bacteria	Firmicutes	Erysipelotrichia	Erysipelotrichales	Erysipelotrichaceae	Coprobacillus
ASV_754	Bacteria	Bacteroidetes	Bacteroidia	Bacteroidales	Bacteroidaceae	Bacteroides
ASV_755	Bacteria	Firmicutes	Clostridia	Clostridiales	Lachnospiraceae	Eisenbergiella
ASV_756	Bacteria	Firmicutes	Clostridia	Clostridiales	Lachnospiraceae	Natranaerovirga
ASV_757	Bacteria	Firmicutes	Clostridia	Clostridiales	Lachnospiraceae	Hungatella
ASV_758	Bacteria	Actinobacteria	Actinobacteria	Frankiales	Geodermatophilaceae	Modestobacter
ASV_759	Bacteria	Bacteroidetes	Bacteroidia	Bacteroidales	Bacteroidaceae	Bacteroides
ASV_760	Bacteria	Bacteroidetes	Bacteroidia	Bacteroidales	Bacteroidaceae	Bacteroides
ASV_761	Bacteria	Proteobacteria	Gammaproteobacteria	Enterobacteriales	Enterobacteriaceae	NA
ASV_762	Bacteria	Proteobacteria	Gammaproteobacteria	Pasteurellales	Pasteurellaceae	Haemophilus
ASV_763	Bacteria	Bacteroidetes	Bacteroidia	Bacteroidales	NA	NA
ASV_765	Bacteria	Firmicutes	Clostridia	Clostridiales	Lachnospiraceae	NA
ASV_766	Bacteria	Bacteroidetes	Bacteroidia	Bacteroidales	Marinifilaceae	Odoribacter
ASV_767	Bacteria	Firmicutes	Clostridia	Clostridiales	Lachnospiraceae	NA
ASV_768	Bacteria	Firmicutes	Erysipelotrichia	Erysipelotrichales	Erysipelotrichaceae	Coprobacillus
ASV_769	Bacteria	Firmicutes	Clostridia	Clostridiales	Lachnospiraceae	Natranaerovirga
ASV_770	Bacteria	Proteobacteria	Gammaproteobacteria	Betaproteobacteriales	Burkholderiaceae	Massilia
ASV_771	Bacteria	Firmicutes	Bacilli	Bacillales	Planococcaceae	NA
ASV_772	Bacteria	Bacteroidetes	Bacteroidia	Bacteroidales	Bacteroidaceae	Bacteroides
ASV_773	Bacteria	Proteobacteria	Gammaproteobacteria	Pseudomonadales	Pseudomonadaceae	Pseudomonas
ASV_774	Bacteria	FBP	NA	NA	NA	NA
ASV_775	Bacteria	Bacteroidetes	Bacteroidia	Bacteroidales	Bacteroidaceae	Bacteroides
ASV_776	Bacteria	Bacteroidetes	Bacteroidia	Bacteroidales	Tannerellaceae	Parabacteroides
ASV_777	Bacteria	Proteobacteria	Gammaproteobacteria	Enterobacteriales	Enterobacteriaceae	NA
ASV_778	Bacteria	Bacteroidetes	Bacteroidia	Bacteroidales	Marinifilaceae	Odoribacter
ASV_780	Bacteria	Proteobacteria	Deltaproteobacteria	Desulfovibrionales	Desulfovibrionaceae	Bilophila
ASV_781	Bacteria	Proteobacteria	Gammaproteobacteria	Enterobacteriales	Enterobacteriaceae	NA
ASV_782	Bacteria	Bacteroidetes	Bacteroidia	Bacteroidales	Bacteroidaceae	Bacteroides
ASV_783	Bacteria	Firmicutes	Clostridia	Clostridiales	Lachnospiraceae	Lachnoclostridium
ASV_785	Bacteria	Actinobacteria	Actinobacteria	Micrococcales	Micrococcaceae	Pseudarthrobacter
ASV_786	Bacteria	Bacteroidetes	Bacteroidia	Bacteroidales	Bacteroidaceae	Bacteroides
ASV_787	Bacteria	Firmicutes	Clostridia	Clostridiales	Lachnospiraceae	NA
ASV_788	Bacteria	Bacteroidetes	Bacteroidia	Bacteroidales	Bacteroidaceae	Bacteroides
ASV_789	Bacteria	Firmicutes	Clostridia	Clostridiales	Lachnospiraceae	Marvinbryantia
ASV_790	Bacteria	Firmicutes	Clostridia	Clostridiales	Lachnospiraceae	NA
ASV_791	Bacteria	Bacteroidetes	Bacteroidia	Bacteroidales	Bacteroidaceae	Bacteroides
ASV_792	Bacteria	Actinobacteria	Actinobacteria	Micrococcales	Micrococcaceae	Paenarthrobacter
ASV_793	Bacteria	Bacteroidetes	Bacteroidia	Bacteroidales	Marinifilaceae	Odoribacter
ASV_794	Bacteria	Bacteroidetes	Bacteroidia	Bacteroidales	Bacteroidaceae	Bacteroides
ASV_795	Bacteria	Bacteroidetes	Bacteroidia	Bacteroidales	Bacteroidaceae	Bacteroides
ASV_796	Bacteria	Firmicutes	Clostridia	Clostridiales	Lachnospiraceae	NA
ASV_797	Bacteria	Firmicutes	Clostridia	Clostridiales	Ruminococcaceae	Harryflintia
ASV_798	Bacteria	Firmicutes	Clostridia	Clostridiales	Ruminococcaceae	Ruminococcaceae_UCG-008
ASV_799	Bacteria	Proteobacteria	Gammaproteobacteria	Betaproteobacteriales	Burkholderiaceae	Massilia
ASV_800	Bacteria	Proteobacteria	Gammaproteobacteria	Betaproteobacteriales	Burkholderiaceae	Duganella
ASV_801	Bacteria	Proteobacteria	Deltaproteobacteria	Desulfovibrionales	Desulfovibrionaceae	Bilophila
ASV_802	Bacteria	Bacteroidetes	Bacteroidia	Bacteroidales	Marinifilaceae	Odoribacter
ASV_803	Bacteria	Proteobacteria	Gammaproteobacteria	Enterobacteriales	Enterobacteriaceae	NA
ASV_804	Bacteria	Firmicutes	Clostridia	Clostridiales	Lachnospiraceae	Lachnoclostridium_12
ASV_805	Bacteria	Bacteroidetes	Bacteroidia	Bacteroidales	Bacteroidaceae	Bacteroides
ASV_806	Bacteria	Bacteroidetes	Bacteroidia	Bacteroidales	Tannerellaceae	Parabacteroides
ASV_807	Bacteria	Bacteroidetes	Bacteroidia	Bacteroidales	Bacteroidaceae	Bacteroides
ASV_808	Bacteria	Actinobacteria	Actinobacteria	Streptomycetales	Streptomycetaceae	Streptomyces
ASV_809	Bacteria	Actinobacteria	Actinobacteria	Streptomycetales	Streptomycetaceae	Streptomyces
ASV_810	Bacteria	Firmicutes	Clostridia	Clostridiales	Lachnospiraceae	NA
ASV_811	Bacteria	Bacteroidetes	Bacteroidia	Bacteroidales	Marinifilaceae	Odoribacter
ASV_812	Bacteria	Firmicutes	Clostridia	Clostridiales	Lachnospiraceae	Blautia
ASV_813	Bacteria	Bacteroidetes	Bacteroidia	Bacteroidales	Bacteroidaceae	Bacteroides
ASV_814	Bacteria	Firmicutes	Bacilli	Bacillales	Planococcaceae	Planococcus
ASV_815	Bacteria	Firmicutes	Clostridia	Clostridiales	Lachnospiraceae	NA
ASV_816	Bacteria	Proteobacteria	Gammaproteobacteria	Enterobacteriales	Enterobacteriaceae	NA
ASV_817	Bacteria	Bacteroidetes	Bacteroidia	Bacteroidales	Tannerellaceae	Parabacteroides
ASV_818	Bacteria	Bacteroidetes	Bacteroidia	Bacteroidales	Bacteroidaceae	Bacteroides
ASV_819	Bacteria	Bacteroidetes	Bacteroidia	Bacteroidales	Marinifilaceae	Odoribacter
ASV_820	Bacteria	Proteobacteria	Gammaproteobacteria	Betaproteobacteriales	Burkholderiaceae	Massilia
ASV_821	Bacteria	FBP	NA	NA	NA	NA
ASV_822	Bacteria	Firmicutes	Bacilli	Lactobacillales	Enterococcaceae	Enterococcus
ASV_823	Bacteria	Firmicutes	Bacilli	Lactobacillales	Enterococcaceae	Enterococcus
ASV_824	Bacteria	Firmicutes	Clostridia	Clostridiales	Ruminococcaceae	Oscillibacter
ASV_825	Bacteria	Bacteroidetes	Bacteroidia	Bacteroidales	Tannerellaceae	Parabacteroides
ASV_826	Bacteria	Proteobacteria	Gammaproteobacteria	Enterobacteriales	Enterobacteriaceae	Phaseolibacter
ASV_827	Bacteria	Fusobacteria	Fusobacteriia	Fusobacteriales	Leptotrichiaceae	Leptotrichia
ASV_829	Bacteria	Actinobacteria	Actinobacteria	Frankiales	Frankiaceae	Jatrophihabitans
ASV_830	Bacteria	Firmicutes	Clostridia	Clostridiales	Clostridiales_vadinBB60_group	NA
ASV_831	Bacteria	Firmicutes	Clostridia	Clostridiales	Lachnospiraceae	NA
ASV_832	Bacteria	Actinobacteria	Actinobacteria	Pseudonocardiales	Pseudonocardiaceae	Lechevalieria
ASV_833	Bacteria	Firmicutes	Clostridia	Clostridiales	Lachnospiraceae	Natranaerovirga
ASV_834	Bacteria	Firmicutes	Clostridia	Clostridiales	Lachnospiraceae	NA
ASV_835	Bacteria	Firmicutes	Clostridia	Clostridiales	Lachnospiraceae	NA
ASV_837	Bacteria	Actinobacteria	Actinobacteria	Corynebacteriales	Corynebacteriaceae	Corynebacterium_1
ASV_838	Bacteria	Bacteroidetes	Bacteroidia	Bacteroidales	Bacteroidaceae	Bacteroides
ASV_839	Bacteria	Firmicutes	Clostridia	Clostridiales	Lachnospiraceae	Natranaerovirga
ASV_840	Bacteria	Actinobacteria	Actinobacteria	Micrococcales	Micrococcaceae	Pseudarthrobacter
ASV_841	Bacteria	Actinobacteria	Actinobacteria	Micrococcales	Microbacteriaceae	Curtobacterium
ASV_842	Bacteria	Actinobacteria	Actinobacteria	Streptomycetales	Streptomycetaceae	Streptomyces
ASV_843	Bacteria	Proteobacteria	Deltaproteobacteria	Desulfovibrionales	Desulfovibrionaceae	Desulfovibrio
ASV_844	Bacteria	Firmicutes	Clostridia	Clostridiales	Lachnospiraceae	NA
ASV_845	Bacteria	Proteobacteria	Gammaproteobacteria	Enterobacteriales	Enterobacteriaceae	Escherichia/Shigella
ASV_846	Bacteria	Proteobacteria	Gammaproteobacteria	Betaproteobacteriales	Burkholderiaceae	Massilia
ASV_847	Bacteria	Firmicutes	Clostridia	Clostridiales	Ruminococcaceae	Harryflintia
ASV_848	Bacteria	Bacteroidetes	Bacteroidia	Bacteroidales	Marinifilaceae	Odoribacter
ASV_849	Bacteria	Bacteroidetes	Bacteroidia	Bacteroidales	Marinifilaceae	Odoribacter
ASV_850	Bacteria	Bacteroidetes	Bacteroidia	Bacteroidales	Tannerellaceae	Parabacteroides
ASV_851	Bacteria	Proteobacteria	Deltaproteobacteria	Desulfovibrionales	Desulfovibrionaceae	Bilophila
ASV_852	Bacteria	Proteobacteria	Alphaproteobacteria	Rhizobiales	Beijerinckiaceae	Methylobacterium
ASV_853	Bacteria	Bacteroidetes	Bacteroidia	Bacteroidales	Bacteroidaceae	Bacteroides
ASV_854	Bacteria	Proteobacteria	Gammaproteobacteria	Enterobacteriales	Enterobacteriaceae	NA
ASV_855	Bacteria	Proteobacteria	Gammaproteobacteria	Enterobacteriales	Enterobacteriaceae	NA
ASV_856	Bacteria	Firmicutes	Clostridia	Clostridiales	Lachnospiraceae	Natranaerovirga
ASV_857	Bacteria	Firmicutes	Clostridia	Clostridiales	Lachnospiraceae	Lachnoclostridium_12
ASV_858	Bacteria	Cyanobacteria	Oxyphotobacteria	Nostocales	Nostocaceae	Nostoc_PCC-73102
ASV_859	Bacteria	Bacteroidetes	Bacteroidia	Bacteroidales	Bacteroidaceae	Bacteroides
ASV_860	Bacteria	Bacteroidetes	Bacteroidia	Bacteroidales	NA	NA
ASV_861	Bacteria	Firmicutes	Erysipelotrichia	Erysipelotrichales	Erysipelotrichaceae	NA
ASV_862	Bacteria	Proteobacteria	Deltaproteobacteria	Desulfovibrionales	Desulfovibrionaceae	Desulfovibrio
ASV_863	Bacteria	Firmicutes	Clostridia	Clostridiales	Lachnospiraceae	NA
ASV_864	Bacteria	Bacteroidetes	Bacteroidia	Bacteroidales	Tannerellaceae	Parabacteroides
ASV_865	Bacteria	Bacteroidetes	Bacteroidia	Bacteroidales	Bacteroidaceae	Bacteroides
ASV_866	Bacteria	Bacteroidetes	Bacteroidia	Bacteroidales	Marinifilaceae	Odoribacter
ASV_868	Bacteria	Proteobacteria	Alphaproteobacteria	Rickettsiales	Mitochondria	NA
ASV_869	Bacteria	Proteobacteria	Gammaproteobacteria	Betaproteobacteriales	Burkholderiaceae	Massilia
ASV_870	Bacteria	Bacteroidetes	Bacteroidia	Bacteroidales	Bacteroidaceae	Bacteroides
ASV_871	Bacteria	Firmicutes	Clostridia	Clostridiales	Lachnospiraceae	NA
ASV_872	Bacteria	Bacteroidetes	Bacteroidia	Bacteroidales	Bacteroidaceae	Bacteroides
ASV_873	Bacteria	Bacteroidetes	Bacteroidia	Bacteroidales	Bacteroidaceae	Bacteroides
ASV_874	Bacteria	Firmicutes	Clostridia	Clostridiales	Lachnospiraceae	NA
ASV_875	Bacteria	Bacteroidetes	Bacteroidia	Bacteroidales	Rikenellaceae	Alistipes
ASV_877	Bacteria	Actinobacteria	Actinobacteria	Streptomycetales	Streptomycetaceae	Streptomyces
ASV_878	Bacteria	Bacteroidetes	Bacteroidia	Bacteroidales	NA	NA
ASV_879	Bacteria	Firmicutes	Clostridia	Clostridiales	Peptococcaceae	NA
ASV_880	Bacteria	Bacteroidetes	Bacteroidia	Bacteroidales	Tannerellaceae	Parabacteroides
ASV_881	Bacteria	Bacteroidetes	Bacteroidia	Bacteroidales	Marinifilaceae	Odoribacter
ASV_882	Bacteria	Bacteroidetes	Bacteroidia	Bacteroidales	Bacteroidaceae	Bacteroides
ASV_883	Bacteria	Firmicutes	Clostridia	Clostridiales	Lachnospiraceae	Blautia
ASV_884	Bacteria	Firmicutes	Clostridia	Clostridiales	Lachnospiraceae	NA
ASV_885	Bacteria	Proteobacteria	Gammaproteobacteria	Pasteurellales	Pasteurellaceae	Haemophilus
ASV_886	Bacteria	Actinobacteria	Actinobacteria	Micrococcales	Micrococcaceae	Paenarthrobacter
ASV_887	Bacteria	Bacteroidetes	Bacteroidia	Bacteroidales	Bacteroidaceae	Bacteroides
ASV_888	Bacteria	Firmicutes	Clostridia	Clostridiales	Lachnospiraceae	Blautia
ASV_889	Bacteria	Bacteroidetes	Bacteroidia	Bacteroidales	Rikenellaceae	Alistipes
ASV_890	Bacteria	Firmicutes	Clostridia	Clostridiales	Lachnospiraceae	NA
ASV_891	Bacteria	Bacteroidetes	Bacteroidia	Bacteroidales	Bacteroidaceae	Bacteroides
ASV_892	Bacteria	Firmicutes	Clostridia	Clostridiales	Ruminococcaceae	Oscillibacter
ASV_893	Bacteria	Firmicutes	Clostridia	Clostridiales	Clostridiales_vadinBB60_group	NA
ASV_894	Bacteria	Firmicutes	Clostridia	Clostridiales	Lachnospiraceae	Natranaerovirga
ASV_895	Bacteria	Firmicutes	Clostridia	Clostridiales	Lachnospiraceae	NA
ASV_896	Bacteria	Bacteroidetes	Bacteroidia	Bacteroidales	Tannerellaceae	Parabacteroides
ASV_897	Bacteria	Acidobacteria	Blastocatellia_(Subgroup_4)	Pyrinomonadales	Pyrinomonadaceae	RB41
ASV_898	Bacteria	Firmicutes	Negativicutes	Selenomonadales	Veillonellaceae	Veillonella
ASV_899	Bacteria	Actinobacteria	Actinobacteria	Micrococcales	Microbacteriaceae	Curtobacterium
ASV_900	Bacteria	Firmicutes	Clostridia	Clostridiales	Lachnospiraceae	NA
ASV_901	Bacteria	Proteobacteria	Gammaproteobacteria	Enterobacteriales	Enterobacteriaceae	NA
ASV_902	Bacteria	Bacteroidetes	Bacteroidia	Bacteroidales	Bacteroidaceae	Bacteroides
ASV_903	Bacteria	Firmicutes	Bacilli	Bacillales	Planococcaceae	Chungangia
ASV_904	Bacteria	Bacteroidetes	Bacteroidia	Bacteroidales	Tannerellaceae	Parabacteroides
ASV_905	Bacteria	Firmicutes	Clostridia	Clostridiales	Lachnospiraceae	Lachnoclostridium
ASV_906	Bacteria	Firmicutes	Clostridia	Clostridiales	Lachnospiraceae	NA
ASV_907	Bacteria	Firmicutes	Clostridia	Clostridiales	Lachnospiraceae	NA
ASV_908	Bacteria	Bacteroidetes	Bacteroidia	Bacteroidales	Rikenellaceae	Alistipes
ASV_909	Bacteria	Bacteroidetes	Bacteroidia	Bacteroidales	Tannerellaceae	Macellibacteroides
ASV_910	Bacteria	Proteobacteria	Gammaproteobacteria	Xanthomonadales	Xanthomonadaceae	Stenotrophomonas
ASV_911	Bacteria	Bacteroidetes	Bacteroidia	Bacteroidales	Tannerellaceae	Parabacteroides
ASV_912	Bacteria	Firmicutes	Clostridia	Clostridiales	Lachnospiraceae	Natranaerovirga
ASV_913	Bacteria	Firmicutes	Clostridia	Clostridiales	Ruminococcaceae	Ruminococcaceae_UCG-008
ASV_914	Bacteria	Bacteroidetes	Bacteroidia	Bacteroidales	Marinifilaceae	Odoribacter
ASV_915	Bacteria	Firmicutes	Clostridia	Clostridiales	Ruminococcaceae	Caproiciproducens
ASV_916	Bacteria	Firmicutes	Clostridia	Clostridiales	Lachnospiraceae	NA
ASV_917	Bacteria	Actinobacteria	Coriobacteriia	Coriobacteriales	Eggerthellaceae	Gordonibacter
ASV_918	Bacteria	Bacteroidetes	Bacteroidia	Bacteroidales	Bacteroidaceae	Bacteroides
ASV_919	Bacteria	Firmicutes	Clostridia	Clostridiales	Lachnospiraceae	NA
ASV_921	Bacteria	Actinobacteria	Actinobacteria	Pseudonocardiales	Pseudonocardiaceae	Pseudonocardia
ASV_922	Bacteria	Actinobacteria	Actinobacteria	Streptomycetales	Streptomycetaceae	Streptomyces
ASV_923	Bacteria	Bacteroidetes	Bacteroidia	Bacteroidales	NA	NA
ASV_924	Bacteria	Firmicutes	Clostridia	Clostridiales	Ruminococcaceae	Butyricicoccus
ASV_925	Bacteria	Firmicutes	Clostridia	Clostridiales	Lachnospiraceae	NA
ASV_926	Bacteria	Bacteroidetes	Bacteroidia	Bacteroidales	Tannerellaceae	Macellibacteroides
ASV_927	Bacteria	Firmicutes	Clostridia	Clostridiales	Lachnospiraceae	NA
ASV_928	Bacteria	Firmicutes	Clostridia	Clostridiales	Lachnospiraceae	Natranaerovirga
ASV_929	Bacteria	Proteobacteria	Gammaproteobacteria	Enterobacteriales	Enterobacteriaceae	Escherichia/Shigella
ASV_930	Bacteria	Firmicutes	Bacilli	Bacillales	Family_XI	Gemella
ASV_931	Bacteria	Proteobacteria	Gammaproteobacteria	Betaproteobacteriales	Burkholderiaceae	Massilia
ASV_932	Bacteria	Actinobacteria	Actinobacteria	Pseudonocardiales	Pseudonocardiaceae	Lechevalieria
ASV_933	Bacteria	Firmicutes	Bacilli	Lactobacillales	Enterococcaceae	Enterococcus
ASV_934	Bacteria	Proteobacteria	Gammaproteobacteria	Betaproteobacteriales	Burkholderiaceae	Undibacterium
ASV_935	Bacteria	Bacteroidetes	Bacteroidia	Bacteroidales	Bacteroidaceae	Bacteroides
ASV_936	Bacteria	Verrucomicrobia	Verrucomicrobiae	Verrucomicrobiales	Akkermansiaceae	Akkermansia
ASV_937	Bacteria	Firmicutes	Clostridia	Clostridiales	Lachnospiraceae	Lachnoclostridium
ASV_939	Bacteria	Proteobacteria	Alphaproteobacteria	Acetobacterales	Acetobacteraceae	NA
ASV_940	Bacteria	Proteobacteria	Alphaproteobacteria	Sphingomonadales	Sphingomonadaceae	Sphingomonas
ASV_941	Bacteria	Firmicutes	Clostridia	Clostridiales	Lachnospiraceae	NA
ASV_942	Bacteria	Actinobacteria	Actinobacteria	Streptomycetales	Streptomycetaceae	Streptomyces
ASV_943	Bacteria	Bacteroidetes	Bacteroidia	Bacteroidales	Tannerellaceae	Macellibacteroides
ASV_944	Bacteria	Firmicutes	Clostridia	Clostridiales	Ruminococcaceae	Ruminococcaceae_UCG-008
ASV_945	Bacteria	Bacteroidetes	Bacteroidia	Bacteroidales	Bacteroidaceae	Bacteroides
ASV_946	Bacteria	Firmicutes	Clostridia	Clostridiales	Lachnospiraceae	Natranaerovirga
ASV_947	Bacteria	Proteobacteria	Gammaproteobacteria	Enterobacteriales	Enterobacteriaceae	Lonsdalea
ASV_949	Bacteria	Proteobacteria	Gammaproteobacteria	Enterobacteriales	Enterobacteriaceae	Franconibacter
ASV_950	Bacteria	Proteobacteria	Alphaproteobacteria	Acetobacterales	Acetobacteraceae	Acidiphilium
ASV_951	Bacteria	Proteobacteria	Alphaproteobacteria	Sphingomonadales	Sphingomonadaceae	Qipengyuania
ASV_952	Bacteria	Actinobacteria	Actinobacteria	Streptomycetales	Streptomycetaceae	Streptomyces
ASV_953	Bacteria	Firmicutes	Clostridia	Clostridiales	Lachnospiraceae	NA
ASV_954	Bacteria	Firmicutes	Clostridia	Clostridiales	Lachnospiraceae	NA
ASV_955	Bacteria	Bacteroidetes	Bacteroidia	Bacteroidales	Tannerellaceae	Parabacteroides
ASV_956	Bacteria	Bacteroidetes	Bacteroidia	Bacteroidales	Bacteroidaceae	Bacteroides
ASV_957	Bacteria	Bacteroidetes	Bacteroidia	Bacteroidales	Bacteroidaceae	Bacteroides
ASV_958	Bacteria	Firmicutes	Clostridia	Clostridiales	Lachnospiraceae	Lachnoclostridium_12
ASV_959	Bacteria	Firmicutes	Clostridia	Clostridiales	Lachnospiraceae	NA
ASV_961	Bacteria	Proteobacteria	Gammaproteobacteria	Betaproteobacteriales	Burkholderiaceae	Massilia
ASV_962	Bacteria	Bacteroidetes	Bacteroidia	Flavobacteriales	Flavobacteriaceae	Flavobacterium
ASV_963	Bacteria	Firmicutes	Clostridia	Clostridiales	Lachnospiraceae	NA
ASV_964	Bacteria	Firmicutes	Clostridia	Clostridiales	Ruminococcaceae	Ruminococcaceae_UCG-008
ASV_965	Bacteria	Firmicutes	Bacilli	Bacillales	Planococcaceae	Chungangia
ASV_966	Bacteria	Proteobacteria	Gammaproteobacteria	Xanthomonadales	Xanthomonadaceae	Stenotrophomonas
ASV_967	Bacteria	Firmicutes	Clostridia	Clostridiales	Lachnospiraceae	NA
ASV_968	Bacteria	Proteobacteria	Gammaproteobacteria	Enterobacteriales	Enterobacteriaceae	NA
ASV_969	Bacteria	Firmicutes	Clostridia	Clostridiales	Lachnospiraceae	Hungatella
ASV_970	Bacteria	Proteobacteria	Deltaproteobacteria	Desulfovibrionales	Desulfovibrionaceae	Bilophila
ASV_971	Bacteria	Firmicutes	Clostridia	Clostridiales	Lachnospiraceae	Natranaerovirga
ASV_972	Bacteria	Proteobacteria	Gammaproteobacteria	Enterobacteriales	Enterobacteriaceae	Escherichia/Shigella
ASV_973	Bacteria	Actinobacteria	Actinobacteria	Micrococcales	Micrococcaceae	Pseudarthrobacter
ASV_974	Bacteria	Firmicutes	Clostridia	Clostridiales	Clostridiales_vadinBB60_group	NA
ASV_975	Bacteria	Firmicutes	Clostridia	Clostridiales	Lachnospiraceae	NA
ASV_976	Bacteria	Proteobacteria	Gammaproteobacteria	Enterobacteriales	Enterobacteriaceae	NA
ASV_977	Bacteria	Actinobacteria	Actinobacteria	Micrococcales	Micrococcaceae	Paenarthrobacter
ASV_978	Bacteria	Firmicutes	Clostridia	Clostridiales	Lachnospiraceae	NA
ASV_979	Bacteria	Firmicutes	Clostridia	Clostridiales	Lachnospiraceae	Blautia
ASV_980	Bacteria	Bacteroidetes	Bacteroidia	Bacteroidales	Marinifilaceae	Odoribacter
ASV_981	Bacteria	Firmicutes	Clostridia	Clostridiales	Ruminococcaceae	Butyricicoccus
ASV_982	Bacteria	Bacteroidetes	Bacteroidia	Bacteroidales	Bacteroidaceae	Bacteroides
ASV_983	Bacteria	Proteobacteria	Gammaproteobacteria	Enterobacteriales	Enterobacteriaceae	Raoultella
ASV_984	Bacteria	Firmicutes	Clostridia	Clostridiales	Ruminococcaceae	Oscillibacter
ASV_985	Bacteria	Firmicutes	Clostridia	Clostridiales	Lachnospiraceae	Lachnoclostridium
ASV_987	Bacteria	Acidobacteria	Acidobacteriia	Acidobacteriales	Acidobacteriaceae_(Subgroup_1)	Granulicella
ASV_988	Bacteria	Actinobacteria	Actinobacteria	Streptomycetales	Streptomycetaceae	Streptomyces
ASV_989	Bacteria	Firmicutes	Clostridia	Clostridiales	Lachnospiraceae	NA
ASV_990	Bacteria	Proteobacteria	Gammaproteobacteria	Betaproteobacteriales	Burkholderiaceae	Massilia
ASV_991	Bacteria	Firmicutes	Bacilli	Lactobacillales	Enterococcaceae	Enterococcus
ASV_992	Bacteria	Bacteroidetes	Bacteroidia	Bacteroidales	Bacteroidaceae	Bacteroides
ASV_993	Bacteria	Bacteroidetes	Bacteroidia	Bacteroidales	Bacteroidaceae	Bacteroides
ASV_994	Bacteria	Firmicutes	Negativicutes	Selenomonadales	Veillonellaceae	Veillonella
ASV_997	Bacteria	Firmicutes	Erysipelotrichia	Erysipelotrichales	Erysipelotrichaceae	Faecalitalea
ASV_998	Bacteria	Proteobacteria	Gammaproteobacteria	Betaproteobacteriales	Burkholderiaceae	Massilia
ASV_999	Bacteria	Firmicutes	Clostridia	Clostridiales	Lachnospiraceae	NA
ASV_1000	Bacteria	Firmicutes	Clostridia	Clostridiales	Christensenellaceae	Christensenellaceae_R-7_group
ASV_1001	Bacteria	Actinobacteria	Actinobacteria	Micrococcales	Micrococcaceae	Paenarthrobacter
ASV_1002	Bacteria	Bacteroidetes	Bacteroidia	Bacteroidales	Bacteroidaceae	Bacteroides
ASV_1003	Bacteria	Proteobacteria	Gammaproteobacteria	Enterobacteriales	Enterobacteriaceae	NA
ASV_1004	Bacteria	Bacteroidetes	Bacteroidia	Bacteroidales	Bacteroidaceae	Bacteroides
ASV_1005	Bacteria	Firmicutes	Clostridia	Clostridiales	Lachnospiraceae	Lachnoclostridium_12
ASV_1006	Bacteria	Bacteroidetes	Bacteroidia	Bacteroidales	Bacteroidaceae	Bacteroides
ASV_1007	Bacteria	WPS-2	NA	NA	NA	NA
ASV_1008	Bacteria	Proteobacteria	Alphaproteobacteria	Rhizobiales	Rhizobiaceae	Ensifer
ASV_1009	Bacteria	Bacteroidetes	Bacteroidia	Bacteroidales	Marinifilaceae	Odoribacter
ASV_1010	Bacteria	Bacteroidetes	Bacteroidia	Bacteroidales	Tannerellaceae	Parabacteroides
ASV_1011	Bacteria	Firmicutes	Clostridia	Clostridiales	Ruminococcaceae	NA
ASV_1012	Bacteria	Firmicutes	Clostridia	Clostridiales	Ruminococcaceae	NA
ASV_1013	Bacteria	Firmicutes	Negativicutes	Selenomonadales	Veillonellaceae	NA
ASV_1014	Bacteria	Proteobacteria	Deltaproteobacteria	Desulfovibrionales	Desulfovibrionaceae	NA
ASV_1015	Bacteria	Firmicutes	Clostridia	Clostridiales	Lachnospiraceae	Lachnoclostridium
ASV_1016	Bacteria	Firmicutes	Clostridia	Clostridiales	Lachnospiraceae	Natranaerovirga
ASV_1017	Bacteria	Firmicutes	Clostridia	Clostridiales	Lachnospiraceae	NA
ASV_1018	Bacteria	Proteobacteria	Gammaproteobacteria	Gammaproteobacteria_Incertae_Sedis	Unknown_Family	Acidibacter
ASV_1019	Bacteria	Proteobacteria	Alphaproteobacteria	Rickettsiales	Mitochondria	NA
ASV_1020	Bacteria	Bacteroidetes	Bacteroidia	Bacteroidales	Marinifilaceae	Odoribacter
ASV_1021	Bacteria	Firmicutes	Bacilli	Bacillales	Bacillaceae	Bacillus
ASV_1022	Bacteria	Actinobacteria	Actinobacteria	Streptomycetales	Streptomycetaceae	Streptomyces
ASV_1023	Bacteria	Actinobacteria	Actinobacteria	Streptomycetales	Streptomycetaceae	Streptomyces
ASV_1024	Bacteria	Bacteroidetes	Bacteroidia	Bacteroidales	Bacteroidaceae	Bacteroides
ASV_1025	Bacteria	Firmicutes	Clostridia	Clostridiales	Lachnospiraceae	NA
ASV_1026	Bacteria	Proteobacteria	Gammaproteobacteria	Enterobacteriales	Enterobacteriaceae	NA
ASV_1027	Bacteria	Firmicutes	Clostridia	Clostridiales	Lachnospiraceae	Lachnoclostridium
ASV_1028	Bacteria	Firmicutes	Clostridia	Clostridiales	Lachnospiraceae	NA
ASV_1029	Bacteria	Bacteroidetes	Bacteroidia	Bacteroidales	NA	NA
ASV_1030	Bacteria	Bacteroidetes	Bacteroidia	Flavobacteriales	Flavobacteriaceae	Capnocytophaga
ASV_1031	Bacteria	Firmicutes	Clostridia	Clostridiales	Lachnospiraceae	NA
ASV_1032	Bacteria	Actinobacteria	Actinobacteria	Micrococcales	Micrococcaceae	Paenarthrobacter
ASV_1033	Bacteria	Firmicutes	Clostridia	Clostridiales	Clostridiaceae_1	Clostridium_sensu_stricto_9
ASV_1034	Bacteria	Firmicutes	Clostridia	Clostridiales	Ruminococcaceae	Butyricicoccus
ASV_1035	Bacteria	Bacteroidetes	Bacteroidia	Bacteroidales	NA	NA
ASV_1036	Bacteria	Firmicutes	Clostridia	Clostridiales	Ruminococcaceae	Harryflintia
ASV_1037	Bacteria	Actinobacteria	Actinobacteria	Pseudonocardiales	Pseudonocardiaceae	Pseudonocardia
ASV_1038	Bacteria	Proteobacteria	Alphaproteobacteria	Sphingomonadales	Sphingomonadaceae	Novosphingobium
ASV_1039	Bacteria	Actinobacteria	Actinobacteria	Streptomycetales	Streptomycetaceae	Streptomyces
ASV_1040	Bacteria	Firmicutes	Clostridia	Clostridiales	Lachnospiraceae	Roseburia
ASV_1041	Bacteria	Bacteroidetes	Bacteroidia	Bacteroidales	Bacteroidaceae	Bacteroides
ASV_1042	Bacteria	Firmicutes	Clostridia	Clostridiales	Ruminococcaceae	Oscillospira
ASV_1043	Bacteria	Proteobacteria	Deltaproteobacteria	Desulfovibrionales	Desulfovibrionaceae	NA
ASV_1044	Bacteria	Proteobacteria	Gammaproteobacteria	Pseudomonadales	Pseudomonadaceae	Pseudomonas
ASV_1045	Bacteria	Proteobacteria	Gammaproteobacteria	Betaproteobacteriales	Burkholderiaceae	Massilia
ASV_1046	Bacteria	Proteobacteria	Gammaproteobacteria	Betaproteobacteriales	Burkholderiaceae	Massilia
ASV_1047	Bacteria	Actinobacteria	Actinobacteria	Micrococcales	Micrococcaceae	Paenarthrobacter
ASV_1048	Bacteria	Actinobacteria	Actinobacteria	Pseudonocardiales	Pseudonocardiaceae	Lechevalieria
ASV_1049	Bacteria	Firmicutes	Clostridia	Clostridiales	Lachnospiraceae	Roseburia
ASV_1050	Bacteria	Bacteroidetes	Bacteroidia	Bacteroidales	Tannerellaceae	Parabacteroides
ASV_1051	Bacteria	Bacteroidetes	Bacteroidia	Bacteroidales	Bacteroidaceae	Bacteroides
ASV_1052	Bacteria	Firmicutes	Clostridia	Clostridiales	Lachnospiraceae	Natranaerovirga
ASV_1053	Bacteria	Firmicutes	Clostridia	Thermoanaerobacterales	Family_III	Thermoanaerobacterium
ASV_1054	Bacteria	Proteobacteria	Gammaproteobacteria	Enterobacteriales	Enterobacteriaceae	Escherichia/Shigella
ASV_1055	Bacteria	Proteobacteria	Gammaproteobacteria	Pasteurellales	Pasteurellaceae	Haemophilus
ASV_1056	Bacteria	Proteobacteria	Gammaproteobacteria	Pasteurellales	Pasteurellaceae	Haemophilus
ASV_1058	Bacteria	Proteobacteria	Gammaproteobacteria	Enterobacteriales	Enterobacteriaceae	Franconibacter
ASV_1059	Bacteria	Actinobacteria	Actinobacteria	Micrococcales	Sanguibacteraceae	Sanguibacter
ASV_1060	Bacteria	Actinobacteria	Actinobacteria	Micrococcales	Micrococcaceae	Paenarthrobacter
ASV_1061	Bacteria	Firmicutes	Clostridia	Clostridiales	Lachnospiraceae	NA
ASV_1062	Bacteria	Bacteroidetes	Bacteroidia	Bacteroidales	Bacteroidaceae	Bacteroides
ASV_1063	Bacteria	Firmicutes	Clostridia	Clostridiales	Family_XIII	NA
ASV_1064	Bacteria	Bacteroidetes	Bacteroidia	Bacteroidales	Marinifilaceae	Odoribacter
ASV_1065	Bacteria	Proteobacteria	Gammaproteobacteria	Betaproteobacteriales	Burkholderiaceae	Duganella
ASV_1066	Bacteria	Bacteroidetes	Bacteroidia	Bacteroidales	NA	NA
ASV_1067	Bacteria	Bacteroidetes	Bacteroidia	Bacteroidales	Marinifilaceae	Odoribacter
ASV_1069	Bacteria	Firmicutes	Clostridia	Clostridiales	Ruminococcaceae	Ruminococcaceae_UCG-010
ASV_1070	Bacteria	Firmicutes	Erysipelotrichia	Erysipelotrichales	Erysipelotrichaceae	Coprobacillus
ASV_1071	Bacteria	Bacteroidetes	Bacteroidia	Bacteroidales	Bacteroidaceae	Bacteroides
ASV_1072	Bacteria	Proteobacteria	Gammaproteobacteria	Betaproteobacteriales	Rhodocyclaceae	Methyloversatilis
ASV_1073	Bacteria	Bacteroidetes	Bacteroidia	Bacteroidales	Bacteroidaceae	Bacteroides
ASV_1074	Bacteria	Proteobacteria	Deltaproteobacteria	Desulfovibrionales	Desulfovibrionaceae	Desulfovibrio
ASV_1075	Bacteria	Proteobacteria	Deltaproteobacteria	Desulfovibrionales	Desulfovibrionaceae	NA
ASV_1076	Bacteria	Proteobacteria	Gammaproteobacteria	Enterobacteriales	Enterobacteriaceae	Escherichia/Shigella
ASV_1077	Bacteria	Proteobacteria	Alphaproteobacteria	Acetobacterales	Acetobacteraceae	Acidiphilium
ASV_1078	Bacteria	Proteobacteria	Gammaproteobacteria	Betaproteobacteriales	Burkholderiaceae	NA
ASV_1079	Bacteria	Proteobacteria	Gammaproteobacteria	Oceanospirillales	Halomonadaceae	Zymobacter
ASV_1080	Bacteria	Actinobacteria	Actinobacteria	Streptomycetales	Streptomycetaceae	NA
ASV_1082	Bacteria	Firmicutes	Clostridia	Clostridiales	Lachnospiraceae	NA
ASV_1083	Bacteria	Firmicutes	Clostridia	Clostridiales	Ruminococcaceae	Oscillibacter
ASV_1084	Bacteria	Firmicutes	Clostridia	Clostridiales	Lachnospiraceae	Agathobacter
ASV_1085	Bacteria	Firmicutes	Clostridia	Clostridiales	Ruminococcaceae	Intestinimonas
ASV_1086	Bacteria	Bacteroidetes	Bacteroidia	Bacteroidales	Bacteroidaceae	Bacteroides
ASV_1087	Bacteria	Proteobacteria	Gammaproteobacteria	Betaproteobacteriales	Burkholderiaceae	Polaromonas
ASV_1088	Bacteria	Firmicutes	Negativicutes	Selenomonadales	Veillonellaceae	Veillonella
ASV_1089	Bacteria	Proteobacteria	Gammaproteobacteria	Enterobacteriales	Enterobacteriaceae	NA
ASV_1090	Bacteria	Proteobacteria	Deltaproteobacteria	Myxococcales	P3OB-42	NA
ASV_1091	Bacteria	Actinobacteria	Actinobacteria	Streptomycetales	Streptomycetaceae	Streptomyces
ASV_1092	Bacteria	Firmicutes	Bacilli	Lactobacillales	Enterococcaceae	Enterococcus
ASV_1093	Bacteria	Bacteroidetes	Bacteroidia	Bacteroidales	Bacteroidaceae	Bacteroides
ASV_1094	Bacteria	Firmicutes	Clostridia	Clostridiales	Lachnospiraceae	NA
ASV_1095	Bacteria	Proteobacteria	Deltaproteobacteria	Desulfovibrionales	Desulfovibrionaceae	Bilophila
ASV_1096	Bacteria	Firmicutes	Clostridia	Clostridiales	Lachnospiraceae	Incertae_Sedis
ASV_1097	Bacteria	Firmicutes	Clostridia	Clostridiales	Ruminococcaceae	NA
ASV_1098	Bacteria	Proteobacteria	Gammaproteobacteria	Enterobacteriales	Enterobacteriaceae	NA
ASV_1099	Bacteria	Actinobacteria	Actinobacteria	Micrococcales	Intrasporangiaceae	Lapillicoccus
ASV_1100	Bacteria	Proteobacteria	Alphaproteobacteria	Sphingomonadales	Sphingomonadaceae	Sphingomonas
ASV_1101	Bacteria	Proteobacteria	Gammaproteobacteria	Pseudomonadales	Pseudomonadaceae	Pseudomonas
ASV_1102	Bacteria	Proteobacteria	Alphaproteobacteria	Reyranellales	Reyranellaceae	Reyranella
ASV_1103	Bacteria	Proteobacteria	Alphaproteobacteria	Caulobacterales	Caulobacteraceae	NA
ASV_1104	Bacteria	Bacteroidetes	Bacteroidia	Bacteroidales	Tannerellaceae	Parabacteroides
ASV_1105	Bacteria	Bacteroidetes	Bacteroidia	Bacteroidales	NA	NA
ASV_1106	Bacteria	Bacteroidetes	Bacteroidia	Bacteroidales	Tannerellaceae	Parabacteroides
ASV_1107	Bacteria	Firmicutes	Clostridia	Clostridiales	Lachnospiraceae	NA
ASV_1108	Bacteria	Firmicutes	Bacilli	Lactobacillales	Enterococcaceae	Enterococcus
ASV_1109	Bacteria	Bacteroidetes	Bacteroidia	Bacteroidales	Rikenellaceae	Alistipes
ASV_1110	Bacteria	Firmicutes	Clostridia	Clostridiales	Lachnospiraceae	NA
ASV_1111	Bacteria	Bacteroidetes	Bacteroidia	Bacteroidales	Tannerellaceae	Parabacteroides
ASV_1112	Bacteria	Proteobacteria	Alphaproteobacteria	Acetobacterales	Acetobacteraceae	Roseomonas
ASV_1114	Bacteria	Proteobacteria	Alphaproteobacteria	Rickettsiales	Mitochondria	NA
ASV_1115	Bacteria	Bacteroidetes	Bacteroidia	Bacteroidales	Tannerellaceae	Parabacteroides
ASV_1116	Bacteria	Firmicutes	Bacilli	Bacillales	NA	NA
ASV_1117	Bacteria	Firmicutes	Bacilli	Lactobacillales	Enterococcaceae	Enterococcus
ASV_1119	Bacteria	Bacteroidetes	Bacteroidia	Bacteroidales	Bacteroidaceae	Bacteroides
ASV_1120	Bacteria	Bacteroidetes	Bacteroidia	Bacteroidales	Tannerellaceae	Parabacteroides
ASV_1121	Bacteria	Firmicutes	Clostridia	Clostridiales	Ruminococcaceae	NA
ASV_1122	Bacteria	Bacteroidetes	Bacteroidia	Bacteroidales	Bacteroidaceae	Bacteroides
ASV_1123	Bacteria	Bacteroidetes	Bacteroidia	Bacteroidales	Bacteroidaceae	Bacteroides
ASV_1124	Bacteria	Firmicutes	Clostridia	Clostridiales	Ruminococcaceae	Ruminococcaceae_UCG-008
ASV_1125	Bacteria	Firmicutes	Clostridia	Clostridiales	Ruminococcaceae	NA
ASV_1126	Bacteria	Proteobacteria	Gammaproteobacteria	Pasteurellales	Pasteurellaceae	Haemophilus
ASV_1127	Bacteria	Proteobacteria	Alphaproteobacteria	Rhizobiales	Beijerinckiaceae	Microvirga
ASV_1128	Bacteria	Bacteroidetes	Bacteroidia	Chitinophagales	Chitinophagaceae	Flavisolibacter
ASV_1129	Bacteria	Actinobacteria	Thermoleophilia	Solirubrobacterales	Solirubrobacteraceae	Solirubrobacter
ASV_1130	Bacteria	Bacteroidetes	Bacteroidia	Bacteroidales	Tannerellaceae	Parabacteroides
ASV_1131	Bacteria	Firmicutes	Clostridia	Clostridiales	Lachnospiraceae	NA
ASV_1132	Bacteria	Firmicutes	Clostridia	Clostridiales	Lachnospiraceae	NA
ASV_1133	Bacteria	Bacteroidetes	Bacteroidia	Bacteroidales	Bacteroidaceae	Bacteroides
ASV_1134	Bacteria	Firmicutes	Clostridia	Clostridiales	Ruminococcaceae	NA
ASV_1135	Bacteria	Firmicutes	Clostridia	Clostridiales	Lachnospiraceae	Eisenbergiella
ASV_1136	Bacteria	Firmicutes	Clostridia	Clostridiales	Lachnospiraceae	Natranaerovirga
ASV_1137	Bacteria	Proteobacteria	Alphaproteobacteria	Acetobacterales	Acetobacteraceae	NA
ASV_1138	Bacteria	Proteobacteria	Gammaproteobacteria	Pasteurellales	Pasteurellaceae	Haemophilus
ASV_1139	Bacteria	Firmicutes	Negativicutes	Selenomonadales	Veillonellaceae	Veillonella
ASV_1141	Bacteria	Proteobacteria	Alphaproteobacteria	Rhizobiales	Beijerinckiaceae	Methylobacterium
ASV_1142	Bacteria	Proteobacteria	Gammaproteobacteria	Betaproteobacteriales	Burkholderiaceae	Pelomonas
ASV_1143	Bacteria	Actinobacteria	Actinobacteria	Streptomycetales	Streptomycetaceae	Streptomyces
ASV_1144	Bacteria	Bacteroidetes	Bacteroidia	Bacteroidales	NA	NA
ASV_1145	Bacteria	Proteobacteria	Gammaproteobacteria	Enterobacteriales	Enterobacteriaceae	NA
ASV_1146	Bacteria	Firmicutes	Clostridia	Clostridiales	Ruminococcaceae	Oscillospira
ASV_1147	Bacteria	Proteobacteria	Deltaproteobacteria	Desulfovibrionales	Desulfovibrionaceae	NA
ASV_1148	Bacteria	Proteobacteria	Deltaproteobacteria	Desulfovibrionales	Desulfovibrionaceae	Bilophila
ASV_1149	Bacteria	Bacteroidetes	Bacteroidia	Bacteroidales	Bacteroidaceae	Bacteroides
ASV_1150	Bacteria	Bacteroidetes	Bacteroidia	Bacteroidales	Tannerellaceae	Parabacteroides
ASV_1151	Bacteria	Bacteroidetes	Bacteroidia	Bacteroidales	Bacteroidaceae	Bacteroides
ASV_1152	Bacteria	Bacteroidetes	Bacteroidia	Bacteroidales	NA	NA
ASV_1153	Bacteria	Firmicutes	Clostridia	Clostridiales	Lachnospiraceae	NA
ASV_1154	Bacteria	Firmicutes	Clostridia	Clostridiales	Lachnospiraceae	Hungatella
ASV_1155	Bacteria	Firmicutes	Clostridia	Clostridiales	Ruminococcaceae	Hydrogenoanaerobacterium
ASV_1156	Bacteria	Cyanobacteria	Oxyphotobacteria	Nostocales	Nostocaceae	Nostoc_PCC-73102
ASV_1157	Bacteria	Bacteroidetes	Bacteroidia	Bacteroidales	NA	NA
ASV_1158	Bacteria	Firmicutes	Bacilli	Lactobacillales	Streptococcaceae	Streptococcus
ASV_1159	Bacteria	Actinobacteria	Coriobacteriia	Coriobacteriales	Eggerthellaceae	Gordonibacter
ASV_1160	Bacteria	Bacteroidetes	Bacteroidia	Bacteroidales	Bacteroidaceae	Bacteroides
ASV_1161	Bacteria	Firmicutes	Clostridia	Clostridiales	Ruminococcaceae	Butyricicoccus
ASV_1162	Bacteria	Firmicutes	Clostridia	Clostridiales	Ruminococcaceae	NA
ASV_1163	Bacteria	Bacteroidetes	Bacteroidia	Bacteroidales	Bacteroidaceae	Bacteroides
ASV_1164	Bacteria	Proteobacteria	Gammaproteobacteria	Enterobacteriales	Enterobacteriaceae	Raoultella
ASV_1165	Bacteria	Firmicutes	Clostridia	Clostridiales	Lachnospiraceae	NA
ASV_1166	Bacteria	Proteobacteria	Gammaproteobacteria	Pasteurellales	Pasteurellaceae	Haemophilus
ASV_1167	Bacteria	Acidobacteria	Blastocatellia_(Subgroup_4)	Pyrinomonadales	Pyrinomonadaceae	RB41
ASV_1168	Bacteria	Firmicutes	Bacilli	Bacillales	Planococcaceae	Planococcus
ASV_1169	Bacteria	Firmicutes	Clostridia	Clostridiales	Lachnospiraceae	NA
ASV_1170	Bacteria	Proteobacteria	Alphaproteobacteria	Rhodospirillales	NA	NA
ASV_1171	Bacteria	Actinobacteria	Actinobacteria	Propionibacteriales	Nocardioidaceae	Nocardioides
ASV_1172	Bacteria	Actinobacteria	Thermoleophilia	Solirubrobacterales	Solirubrobacteraceae	Solirubrobacter
ASV_1173	Bacteria	Firmicutes	Clostridia	Clostridiales	Lachnospiraceae	NA
ASV_1174	Bacteria	Actinobacteria	Actinobacteria	Corynebacteriales	Corynebacteriaceae	Corynebacterium_1
ASV_1175	Bacteria	Actinobacteria	Actinobacteria	Corynebacteriales	Corynebacteriaceae	Corynebacterium
ASV_1176	Bacteria	Firmicutes	Bacilli	Bacillales	Bacillaceae	Anoxybacillus
ASV_1177	Bacteria	Bacteroidetes	Bacteroidia	NA	NA	NA
ASV_1178	Bacteria	Bacteroidetes	Bacteroidia	Bacteroidales	Rikenellaceae	Alistipes
ASV_1179	Bacteria	Firmicutes	Clostridia	Clostridiales	Lachnospiraceae	NA
ASV_1180	Bacteria	Firmicutes	Erysipelotrichia	Erysipelotrichales	Erysipelotrichaceae	NA
ASV_1181	Bacteria	Bacteroidetes	Bacteroidia	Bacteroidales	Tannerellaceae	Parabacteroides
ASV_1182	Bacteria	Firmicutes	Clostridia	Clostridiales	Lachnospiraceae	NA
ASV_1183	Bacteria	Bacteroidetes	Bacteroidia	Bacteroidales	Marinifilaceae	Odoribacter
ASV_1184	Bacteria	Firmicutes	Clostridia	Clostridiales	Ruminococcaceae	NA
ASV_1185	Bacteria	Bacteroidetes	Bacteroidia	Bacteroidales	Bacteroidaceae	Bacteroides
ASV_1186	Bacteria	Bacteroidetes	Bacteroidia	Cytophagales	Hymenobacteraceae	Adhaeribacter
ASV_1187	Bacteria	Firmicutes	Bacilli	Lactobacillales	Carnobacteriaceae	Granulicatella
ASV_1188	Bacteria	Acidobacteria	Blastocatellia_(Subgroup_4)	Blastocatellales	Blastocatellaceae	Blastocatella
ASV_1189	Bacteria	Firmicutes	Bacilli	Bacillales	Family_XI	Gemella
ASV_1190	Bacteria	Gemmatimonadetes	Longimicrobia	Longimicrobiales	Longimicrobiaceae	NA
ASV_1192	Bacteria	Bacteroidetes	Bacteroidia	Sphingobacteriales	env.OPS_17	NA
ASV_1193	Bacteria	Bacteroidetes	Bacteroidia	Bacteroidales	Bacteroidaceae	Bacteroides
ASV_1194	Bacteria	Bacteroidetes	Bacteroidia	Bacteroidales	Marinifilaceae	Odoribacter
ASV_1195	Bacteria	Bacteroidetes	Bacteroidia	Bacteroidales	Marinifilaceae	Odoribacter
ASV_1196	Bacteria	Bacteroidetes	Bacteroidia	Bacteroidales	Tannerellaceae	Parabacteroides
ASV_1197	Bacteria	Firmicutes	Clostridia	Clostridiales	Lachnospiraceae	NA
ASV_1198	Bacteria	Bacteroidetes	Bacteroidia	Bacteroidales	Tannerellaceae	Parabacteroides
ASV_1199	Bacteria	Firmicutes	Clostridia	Clostridiales	Lachnospiraceae	Incertae_Sedis
ASV_1200	Bacteria	Bacteroidetes	Bacteroidia	Bacteroidales	Rikenellaceae	Alistipes
ASV_1201	Bacteria	Proteobacteria	Gammaproteobacteria	Enterobacteriales	Enterobacteriaceae	NA
ASV_1202	Bacteria	Firmicutes	Bacilli	Bacillales	Paenibacillaceae	Paenibacillus
ASV_1203	Bacteria	Actinobacteria	Actinobacteria	Micrococcales	Micrococcaceae	Paeniglutamicibacter
ASV_1204	Bacteria	Firmicutes	Bacilli	Bacillales	Family_XI	Gemella
ASV_1205	Bacteria	Firmicutes	Bacilli	Bacillales	Bacillaceae	NA
ASV_1206	Bacteria	Actinobacteria	Actinobacteria	Micrococcales	Micrococcaceae	Pseudarthrobacter
ASV_1208	Bacteria	Proteobacteria	Alphaproteobacteria	Caulobacterales	Caulobacteraceae	Brevundimonas
ASV_1209	Bacteria	Actinobacteria	Actinobacteria	Micrococcales	Microbacteriaceae	Curtobacterium
ASV_1210	Bacteria	Firmicutes	Bacilli	Lactobacillales	Enterococcaceae	Enterococcus
ASV_1211	Bacteria	Firmicutes	Bacilli	Bacillales	Bacillaceae	Bacillus
ASV_1212	Bacteria	Bacteroidetes	Bacteroidia	Flavobacteriales	Flavobacteriaceae	Flavobacterium
ASV_1213	Bacteria	Bacteroidetes	Bacteroidia	Bacteroidales	Bacteroidaceae	Bacteroides
ASV_1214	Bacteria	Firmicutes	Clostridia	Clostridiales	Clostridiales_vadinBB60_group	NA
ASV_1215	Bacteria	Firmicutes	Clostridia	Clostridiales	Lachnospiraceae	Lachnoclostridium
ASV_1216	Bacteria	Firmicutes	Clostridia	Clostridiales	Ruminococcaceae	NA
ASV_1217	Bacteria	Bacteroidetes	Bacteroidia	Bacteroidales	Tannerellaceae	Parabacteroides
ASV_1218	Bacteria	Bacteroidetes	Bacteroidia	Bacteroidales	Tannerellaceae	Parabacteroides
ASV_1219	Bacteria	Bacteroidetes	Bacteroidia	Bacteroidales	Tannerellaceae	Parabacteroides
ASV_1220	Bacteria	Actinobacteria	Coriobacteriia	Coriobacteriales	Eggerthellaceae	Gordonibacter
ASV_1221	Bacteria	Firmicutes	Bacilli	Lactobacillales	Streptococcaceae	Lactococcus
ASV_1222	Bacteria	Proteobacteria	Gammaproteobacteria	Pseudomonadales	Pseudomonadaceae	Pseudomonas
ASV_1223	Bacteria	Gemmatimonadetes	Longimicrobia	Longimicrobiales	Longimicrobiaceae	Longimicrobium
ASV_1224	Bacteria	Bacteroidetes	Bacteroidia	Cytophagales	Hymenobacteraceae	Adhaeribacter
ASV_1225	Bacteria	Actinobacteria	Acidimicrobiia	NA	NA	NA
ASV_1226	Bacteria	Firmicutes	Clostridia	Clostridiales	Lachnospiraceae	NA
ASV_1227	Bacteria	Firmicutes	Clostridia	Clostridiales	Lachnospiraceae	NA
ASV_1228	Bacteria	Firmicutes	Clostridia	Clostridiales	Lachnospiraceae	NA
ASV_1229	Bacteria	Firmicutes	Clostridia	Clostridiales	Lachnospiraceae	Hungatella
ASV_1230	Bacteria	Bacteroidetes	Bacteroidia	Bacteroidales	Bacteroidaceae	Bacteroides
ASV_1231	Bacteria	Firmicutes	Clostridia	Clostridiales	Ruminococcaceae	Intestinimonas
ASV_1232	Bacteria	Verrucomicrobia	Verrucomicrobiae	Pedosphaerales	Pedosphaeraceae	NA
ASV_1233	Bacteria	Proteobacteria	Alphaproteobacteria	Rhodobacterales	Rhodobacteraceae	NA
ASV_1234	Bacteria	Firmicutes	Clostridia	Clostridiales	Lachnospiraceae	NA
ASV_1235	Bacteria	Bacteroidetes	Bacteroidia	Cytophagales	Hymenobacteraceae	Hymenobacter
ASV_1236	Bacteria	Proteobacteria	Alphaproteobacteria	Acetobacterales	Acetobacteraceae	NA
ASV_1237	Bacteria	Bacteroidetes	Bacteroidia	Bacteroidales	Marinifilaceae	Odoribacter
ASV_1238	Bacteria	Bacteroidetes	Bacteroidia	Bacteroidales	Rikenellaceae	Alistipes
ASV_1239	Bacteria	Actinobacteria	Actinobacteria	Micrococcales	Micrococcaceae	Pseudarthrobacter
ASV_1240	Bacteria	Bacteroidetes	Bacteroidia	Bacteroidales	Tannerellaceae	Parabacteroides
ASV_1241	Bacteria	Firmicutes	Clostridia	Clostridiales	Lachnospiraceae	Natranaerovirga
ASV_1242	Bacteria	Firmicutes	Clostridia	Clostridiales	Lachnospiraceae	NA
ASV_1243	Bacteria	Firmicutes	Clostridia	Clostridiales	Lachnospiraceae	Natranaerovirga
ASV_1244	Bacteria	Firmicutes	Clostridia	Clostridiales	Lachnospiraceae	NA
ASV_1245	Bacteria	Firmicutes	Clostridia	Clostridiales	Ruminococcaceae	Caproiciproducens
ASV_1246	Bacteria	Proteobacteria	Alphaproteobacteria	Rhizobiales	Beijerinckiaceae	Microvirga
ASV_1247	Bacteria	Acidobacteria	Blastocatellia_(Subgroup_4)	Pyrinomonadales	Pyrinomonadaceae	RB41
ASV_1248	Bacteria	Firmicutes	Negativicutes	Selenomonadales	Veillonellaceae	Veillonella
ASV_1249	Bacteria	Actinobacteria	Actinobacteria	Corynebacteriales	Corynebacteriaceae	Corynebacterium_1
ASV_1250	Bacteria	Firmicutes	Clostridia	Clostridiales	Clostridiaceae_1	Clostridium_sensu_stricto_9
ASV_1251	Bacteria	Bacteroidetes	Bacteroidia	Flavobacteriales	Flavobacteriaceae	Capnocytophaga
ASV_1252	Bacteria	Actinobacteria	Actinobacteria	Frankiales	Geodermatophilaceae	NA
ASV_1253	Bacteria	Cyanobacteria	Oxyphotobacteria	Chloroplast	NA	NA
ASV_1254	Bacteria	Actinobacteria	Actinobacteria	Kineosporiales	Kineosporiaceae	Quadrisphaera
ASV_1255	Bacteria	Acidobacteria	Acidobacteriia	Acidobacteriales	Acidobacteriaceae_(Subgroup_1)	Bryocella
ASV_1256	Bacteria	Firmicutes	Clostridia	Clostridiales	Lachnospiraceae	NA
ASV_1257	Bacteria	Firmicutes	Clostridia	Clostridiales	Lachnospiraceae	Hungatella
ASV_1258	Bacteria	Proteobacteria	Deltaproteobacteria	Desulfovibrionales	Desulfovibrionaceae	Bilophila
ASV_1259	Bacteria	Firmicutes	Clostridia	Clostridiales	Lachnospiraceae	NA
ASV_1260	Bacteria	Bacteroidetes	Bacteroidia	Bacteroidales	Tannerellaceae	Parabacteroides
ASV_1261	Bacteria	Firmicutes	Clostridia	Clostridiales	Ruminococcaceae	NA
ASV_1262	Bacteria	Firmicutes	Clostridia	Clostridiales	Clostridiaceae_1	Clostridium_sensu_stricto_1
ASV_1263	Bacteria	Bacteroidetes	Bacteroidia	Bacteroidales	Tannerellaceae	Parabacteroides
ASV_1264	Bacteria	Firmicutes	Bacilli	Bacillales	Bacillaceae	NA
ASV_1265	Bacteria	Firmicutes	Clostridia	Clostridiales	Clostridiales_vadinBB60_group	NA
ASV_1266	Bacteria	Firmicutes	Clostridia	Clostridiales	Lachnospiraceae	Lachnoclostridium_12
ASV_1267	Bacteria	Firmicutes	Clostridia	Clostridiales	Ruminococcaceae	Butyricicoccus
ASV_1268	Bacteria	Actinobacteria	Actinobacteria	Pseudonocardiales	Pseudonocardiaceae	Lechevalieria
ASV_1269	Bacteria	Actinobacteria	Actinobacteria	Corynebacteriales	Mycobacteriaceae	Mycobacterium
ASV_1270	Bacteria	Actinobacteria	Actinobacteria	Micrococcales	Micrococcaceae	Micrococcus
ASV_1271	Bacteria	Firmicutes	Clostridia	Clostridiales	Clostridiales_vadinBB60_group	NA
ASV_1272	Bacteria	Firmicutes	Clostridia	Clostridiales	Lachnospiraceae	NA
ASV_1273	Bacteria	Firmicutes	Clostridia	Clostridiales	Lachnospiraceae	NA
ASV_1274	Bacteria	Firmicutes	Clostridia	Clostridiales	Lachnospiraceae	Lachnoclostridium
ASV_1275	Bacteria	Firmicutes	Clostridia	Clostridiales	Family_XIII	NA
ASV_1276	Bacteria	Firmicutes	Clostridia	Clostridiales	Lachnospiraceae	NA
ASV_1277	Bacteria	Firmicutes	Clostridia	Clostridiales	Ruminococcaceae	NA
ASV_1278	Bacteria	Firmicutes	Clostridia	Clostridiales	Lachnospiraceae	Coprococcus_3
ASV_1279	Bacteria	Firmicutes	Bacilli	Bacillales	Bacillaceae	NA
ASV_1280	Bacteria	Proteobacteria	Alphaproteobacteria	Rhizobiales	Beijerinckiaceae	NA
ASV_1281	Bacteria	Bacteroidetes	Bacteroidia	Bacteroidales	Tannerellaceae	Parabacteroides
ASV_1282	Bacteria	Actinobacteria	Actinobacteria	Micrococcales	Micrococcaceae	Rothia
ASV_1283	Bacteria	Bacteroidetes	Bacteroidia	Bacteroidales	Marinifilaceae	Odoribacter
ASV_1284	Bacteria	Proteobacteria	Gammaproteobacteria	Enterobacteriales	Enterobacteriaceae	NA
ASV_1285	Bacteria	Proteobacteria	Gammaproteobacteria	Enterobacteriales	Enterobacteriaceae	NA
ASV_1286	Bacteria	Planctomycetes	Phycisphaerae	Tepidisphaerales	WD2101_soil_group	NA
ASV_1287	Bacteria	Firmicutes	Clostridia	Clostridiales	Ruminococcaceae	NA
ASV_1288	Bacteria	Bacteroidetes	Bacteroidia	Bacteroidales	Rikenellaceae	Alistipes
ASV_1289	Bacteria	Bacteroidetes	Bacteroidia	Bacteroidales	Tannerellaceae	Parabacteroides
ASV_1290	Bacteria	Firmicutes	Bacilli	Bacillales	Family_XI	Gemella
ASV_1291	Bacteria	Proteobacteria	Gammaproteobacteria	Enterobacteriales	Enterobacteriaceae	Franconibacter
ASV_1292	Bacteria	Proteobacteria	Alphaproteobacteria	Rhizobiales	Rhizobiaceae	Aureimonas
ASV_1293	Bacteria	Proteobacteria	Gammaproteobacteria	Betaproteobacteriales	Burkholderiaceae	Massilia
ASV_1295	Bacteria	Proteobacteria	Alphaproteobacteria	Rhizobiales	Beijerinckiaceae	Methylobacterium
ASV_1296	Bacteria	Bacteroidetes	Bacteroidia	Bacteroidales	Marinifilaceae	Odoribacter
ASV_1297	Bacteria	Actinobacteria	Actinobacteria	Corynebacteriales	Corynebacteriaceae	Corynebacterium_1
ASV_1298	Bacteria	Firmicutes	Bacilli	Bacillales	Planococcaceae	Chungangia
ASV_1299	Bacteria	Firmicutes	Bacilli	Lactobacillales	Enterococcaceae	Enterococcus
ASV_1300	Bacteria	Proteobacteria	Gammaproteobacteria	Betaproteobacteriales	Rhodocyclaceae	Methyloversatilis
ASV_1301	Bacteria	Firmicutes	Clostridia	Clostridiales	Family_XI	Anaerococcus
ASV_1302	Bacteria	Firmicutes	Clostridia	Clostridiales	Lachnospiraceae	NA
ASV_1303	Bacteria	Bacteroidetes	Bacteroidia	Bacteroidales	Bacteroidaceae	Bacteroides
ASV_1304	Bacteria	Firmicutes	Clostridia	Clostridiales	Lachnospiraceae	NA
ASV_1305	Bacteria	Bacteroidetes	Bacteroidia	Bacteroidales	NA	NA
ASV_1306	Bacteria	Firmicutes	Clostridia	Clostridiales	Lachnospiraceae	Lachnoclostridium_12
ASV_1307	Bacteria	Bacteroidetes	Bacteroidia	Bacteroidales	Rikenellaceae	Alistipes
ASV_1308	Bacteria	Firmicutes	Bacilli	Lactobacillales	Enterococcaceae	Enterococcus
ASV_1309	Bacteria	Bacteroidetes	Bacteroidia	Bacteroidales	Tannerellaceae	Parabacteroides
ASV_1310	Bacteria	Firmicutes	Clostridia	Clostridiales	Ruminococcaceae	Anaerotruncus
ASV_1311	Bacteria	Firmicutes	Erysipelotrichia	Erysipelotrichales	Erysipelotrichaceae	Coprobacillus
ASV_1312	Bacteria	Bacteroidetes	Bacteroidia	Bacteroidales	Bacteroidaceae	Bacteroides
ASV_1313	Bacteria	Bacteroidetes	Bacteroidia	Bacteroidales	Marinifilaceae	Odoribacter
ASV_1314	Bacteria	Proteobacteria	Gammaproteobacteria	Enterobacteriales	Enterobacteriaceae	Escherichia/Shigella
ASV_1315	Bacteria	Proteobacteria	Gammaproteobacteria	Pseudomonadales	Pseudomonadaceae	Pseudomonas
ASV_1317	Bacteria	Bacteroidetes	Bacteroidia	Bacteroidales	Marinifilaceae	Odoribacter
ASV_1318	Bacteria	Actinobacteria	Actinobacteria	Micrococcales	Micrococcaceae	Kocuria
ASV_1319	Bacteria	Proteobacteria	Alphaproteobacteria	Sphingomonadales	Sphingomonadaceae	Sphingomonas
ASV_1320	Bacteria	Bacteroidetes	Bacteroidia	Cytophagales	Hymenobacteraceae	Hymenobacter
ASV_1321	Bacteria	Bacteroidetes	Bacteroidia	Cytophagales	Spirosomaceae	Fibrisoma
ASV_1322	Bacteria	Actinobacteria	Actinobacteria	Streptomycetales	Streptomycetaceae	Streptomyces
ASV_1323	Bacteria	Firmicutes	Bacilli	Bacillales	Planococcaceae	Caryophanon
ASV_1324	Bacteria	Verrucomicrobia	Verrucomicrobiae	Verrucomicrobiales	Akkermansiaceae	Akkermansia
ASV_1325	Bacteria	Bacteroidetes	Bacteroidia	Bacteroidales	Bacteroidaceae	Bacteroides
ASV_1326	Bacteria	Firmicutes	Clostridia	Clostridiales	Lachnospiraceae	NA
ASV_1327	Bacteria	Firmicutes	Clostridia	Clostridiales	Ruminococcaceae	Butyricicoccus
ASV_1328	Bacteria	Bacteroidetes	Bacteroidia	Bacteroidales	Tannerellaceae	Parabacteroides
ASV_1329	Bacteria	Bacteroidetes	Bacteroidia	Bacteroidales	Marinifilaceae	Odoribacter
ASV_1330	Bacteria	Bacteroidetes	Bacteroidia	Bacteroidales	Bacteroidaceae	Bacteroides
ASV_1331	Bacteria	Firmicutes	Negativicutes	Selenomonadales	Veillonellaceae	NA
ASV_1332	Bacteria	Firmicutes	Clostridia	Clostridiales	Lachnospiraceae	NA
ASV_1333	Bacteria	Firmicutes	Bacilli	Bacillales	Family_XI	Gemella
ASV_1334	Bacteria	Proteobacteria	Gammaproteobacteria	Enterobacteriales	Enterobacteriaceae	Escherichia/Shigella
ASV_1335	Bacteria	Proteobacteria	Gammaproteobacteria	Enterobacteriales	Enterobacteriaceae	Escherichia/Shigella
ASV_1336	Bacteria	Firmicutes	Bacilli	Lactobacillales	Lactobacillaceae	Lactobacillus
ASV_1337	Bacteria	Bacteroidetes	Bacteroidia	Bacteroidales	Tannerellaceae	Parabacteroides
ASV_1338	Bacteria	Proteobacteria	Gammaproteobacteria	Betaproteobacteriales	Burkholderiaceae	NA
ASV_1339	Bacteria	Actinobacteria	Actinobacteria	Micrococcales	Micrococcaceae	Micrococcus
ASV_1340	Bacteria	Bacteroidetes	Bacteroidia	Flavobacteriales	Flavobacteriaceae	Flavobacterium
ASV_1341	Bacteria	Proteobacteria	Alphaproteobacteria	Rhodobacterales	Rhodobacteraceae	NA
ASV_1342	Bacteria	Verrucomicrobia	Verrucomicrobiae	Verrucomicrobiales	Akkermansiaceae	Akkermansia
ASV_1343	Bacteria	Bacteroidetes	Bacteroidia	Bacteroidales	Rikenellaceae	Alistipes
ASV_1344	Bacteria	Bacteroidetes	Bacteroidia	Bacteroidales	Bacteroidaceae	Bacteroides
ASV_1345	Bacteria	Bacteroidetes	Bacteroidia	Bacteroidales	Tannerellaceae	Parabacteroides
ASV_1346	Bacteria	Firmicutes	Clostridia	Clostridiales	Lachnospiraceae	NA
ASV_1347	Bacteria	Bacteroidetes	Bacteroidia	Bacteroidales	Bacteroidaceae	Bacteroides
ASV_1348	Bacteria	Proteobacteria	Deltaproteobacteria	Desulfovibrionales	Desulfovibrionaceae	Desulfovibrio
ASV_1349	Bacteria	Firmicutes	Clostridia	Clostridiales	Lachnospiraceae	NA
ASV_1350	Bacteria	Bacteroidetes	Bacteroidia	Bacteroidales	Tannerellaceae	Parabacteroides
ASV_1351	Bacteria	Firmicutes	Clostridia	Clostridiales	Lachnospiraceae	NA
ASV_1352	Bacteria	Firmicutes	Clostridia	Clostridiales	Lachnospiraceae	NA
ASV_1353	Bacteria	Firmicutes	Clostridia	Clostridiales	Clostridiaceae_1	Clostridium_sensu_stricto_9
ASV_1354	Bacteria	Firmicutes	Negativicutes	Selenomonadales	Veillonellaceae	Veillonella
ASV_1355	Bacteria	Proteobacteria	Gammaproteobacteria	Pseudomonadales	Moraxellaceae	Acinetobacter
ASV_1356	Bacteria	Proteobacteria	Alphaproteobacteria	Rhodospirillales	NA	NA
ASV_1357	Bacteria	Proteobacteria	Gammaproteobacteria	Betaproteobacteriales	Burkholderiaceae	Massilia
ASV_1359	Bacteria	Cyanobacteria	Oxyphotobacteria	Oxyphotobacteria_Incertae_Sedis	Unknown_Family	NA
ASV_1360	Bacteria	Proteobacteria	Gammaproteobacteria	Betaproteobacteriales	Burkholderiaceae	NA
ASV_1362	Bacteria	Bacteroidetes	Bacteroidia	Bacteroidales	Marinifilaceae	Odoribacter
ASV_1363	Bacteria	Bacteroidetes	Bacteroidia	Bacteroidales	Tannerellaceae	Parabacteroides
ASV_1364	Bacteria	Proteobacteria	Gammaproteobacteria	Enterobacteriales	Enterobacteriaceae	NA
ASV_1365	Bacteria	Actinobacteria	Actinobacteria	Streptomycetales	Streptomycetaceae	Streptomyces
ASV_1366	Bacteria	Bacteroidetes	Bacteroidia	Bacteroidales	Marinifilaceae	Odoribacter
ASV_1367	Bacteria	Bacteroidetes	Bacteroidia	Bacteroidales	Tannerellaceae	Parabacteroides
ASV_1368	Bacteria	Firmicutes	Clostridia	Clostridiales	Lachnospiraceae	Natranaerovirga
ASV_1369	Bacteria	Firmicutes	Clostridia	Clostridiales	Ruminococcaceae	Butyricicoccus
ASV_1370	Bacteria	Bacteroidetes	Bacteroidia	Bacteroidales	Bacteroidaceae	Bacteroides
ASV_1371	Bacteria	Firmicutes	Clostridia	Clostridiales	Clostridiales_vadinBB60_group	NA
ASV_1372	Bacteria	Firmicutes	Clostridia	Clostridiales	Lachnospiraceae	Lachnoclostridium_12
ASV_1373	Bacteria	Firmicutes	Clostridia	Clostridiales	Lachnospiraceae	Natranaerovirga
ASV_1374	Bacteria	Bacteroidetes	Bacteroidia	Bacteroidales	Tannerellaceae	Parabacteroides
ASV_1375	Bacteria	Bacteroidetes	Bacteroidia	Bacteroidales	Marinifilaceae	Odoribacter
ASV_1376	Bacteria	Bacteroidetes	Bacteroidia	Bacteroidales	Rikenellaceae	Alistipes
ASV_1377	Bacteria	Proteobacteria	Gammaproteobacteria	Pasteurellales	Pasteurellaceae	Haemophilus
ASV_1378	Bacteria	Firmicutes	Bacilli	Lactobacillales	Streptococcaceae	Streptococcus
ASV_1379	Bacteria	Bacteroidetes	Bacteroidia	Flavobacteriales	Weeksellaceae	Chryseobacterium
ASV_1380	Bacteria	Bacteroidetes	Bacteroidia	Bacteroidales	NA	NA
ASV_1381	Bacteria	Proteobacteria	Deltaproteobacteria	Myxococcales	Polyangiaceae	Pajaroellobacter
ASV_1382	Bacteria	Bacteroidetes	Bacteroidia	Chitinophagales	Chitinophagaceae	Segetibacter
ASV_1383	Bacteria	Gemmatimonadetes	Longimicrobia	Longimicrobiales	Longimicrobiaceae	Longimicrobium
ASV_1384	Bacteria	Bacteroidetes	Bacteroidia	Chitinophagales	Chitinophagaceae	Ferruginibacter
ASV_1386	Bacteria	Proteobacteria	Gammaproteobacteria	Betaproteobacteriales	Burkholderiaceae	Massilia
ASV_1387	Bacteria	Planctomycetes	Planctomycetacia	Isosphaerales	Isosphaeraceae	Singulisphaera
ASV_1388	Bacteria	Firmicutes	Erysipelotrichia	Erysipelotrichales	Erysipelotrichaceae	Coprobacillus
ASV_1389	Bacteria	Bacteroidetes	Bacteroidia	Bacteroidales	Tannerellaceae	Parabacteroides
ASV_1390	Bacteria	Firmicutes	Bacilli	Bacillales	Planococcaceae	Chungangia
ASV_1391	Bacteria	Epsilonbacteraeota	Campylobacteria	Campylobacterales	Helicobacteraceae	Helicobacter
ASV_1392	Bacteria	Proteobacteria	Gammaproteobacteria	Vibrionales	Vibrionaceae	Vibrio
ASV_1393	Bacteria	Bacteroidetes	Bacteroidia	Bacteroidales	Bacteroidaceae	Bacteroides
ASV_1394	Bacteria	Firmicutes	Clostridia	Clostridiales	Peptococcaceae	Peptococcus
ASV_1395	Bacteria	Firmicutes	Clostridia	Clostridiales	Lachnospiraceae	28-4
ASV_1396	Bacteria	Firmicutes	Clostridia	Clostridiales	Ruminococcaceae	Hydrogenoanaerobacterium
ASV_1397	Bacteria	Firmicutes	Clostridia	Clostridiales	Lachnospiraceae	NA
ASV_1398	Bacteria	Bacteroidetes	Bacteroidia	Bacteroidales	Bacteroidaceae	Bacteroides
ASV_1399	Bacteria	Firmicutes	Clostridia	Clostridiales	Lachnospiraceae	Lachnoclostridium
ASV_1400	Bacteria	Bacteroidetes	Bacteroidia	Bacteroidales	Bacteroidaceae	Bacteroides
ASV_1401	Bacteria	Bacteroidetes	Bacteroidia	Bacteroidales	Bacteroidaceae	Bacteroides
ASV_1402	Bacteria	Firmicutes	Negativicutes	Selenomonadales	Veillonellaceae	NA
ASV_1403	Bacteria	Bacteroidetes	Bacteroidia	Bacteroidales	Marinifilaceae	Odoribacter
ASV_1404	Bacteria	Proteobacteria	Alphaproteobacteria	Sphingomonadales	Sphingomonadaceae	Novosphingobium
ASV_1405	Bacteria	Proteobacteria	Alphaproteobacteria	NA	NA	NA
ASV_1406	Bacteria	Actinobacteria	Thermoleophilia	Gaiellales	NA	NA
ASV_1407	Bacteria	Proteobacteria	Gammaproteobacteria	Betaproteobacteriales	Burkholderiaceae	NA
ASV_1408	Bacteria	Actinobacteria	Actinobacteria	Micrococcales	Micrococcaceae	NA
ASV_1409	Bacteria	Firmicutes	Clostridia	Clostridiales	Lachnospiraceae	Hungatella
ASV_1410	Bacteria	FBP	NA	NA	NA	NA
ASV_1411	Bacteria	Proteobacteria	Deltaproteobacteria	Myxococcales	P3OB-42	NA
ASV_1412	Bacteria	Firmicutes	Bacilli	Bacillales	Family_X	Thermicanus
ASV_1413	Archaea	Euryarchaeota	Methanomicrobia	Methanomicrobiales	Methanoregulaceae	Methanoregula
ASV_1414	Bacteria	Firmicutes	Clostridia	Clostridiales	Ruminococcaceae	Oscillibacter
ASV_1415	Bacteria	Firmicutes	Negativicutes	Selenomonadales	Veillonellaceae	NA
ASV_1416	Bacteria	Firmicutes	Clostridia	Clostridiales	Lachnospiraceae	Tyzzerella
ASV_1417	Bacteria	Firmicutes	Clostridia	Clostridiales	Ruminococcaceae	Butyricicoccus
ASV_1418	Bacteria	Bacteroidetes	Bacteroidia	Bacteroidales	Bacteroidaceae	Bacteroides
ASV_1419	Bacteria	Bacteroidetes	Bacteroidia	Bacteroidales	Marinifilaceae	Odoribacter
ASV_1420	Bacteria	Bacteroidetes	Bacteroidia	Bacteroidales	Tannerellaceae	Parabacteroides
ASV_1421	Bacteria	Bacteroidetes	Bacteroidia	Bacteroidales	Bacteroidaceae	Bacteroides
ASV_1422	Bacteria	Actinobacteria	Actinobacteria	Corynebacteriales	Corynebacteriaceae	Corynebacterium_1
ASV_1423	Bacteria	Bacteroidetes	Bacteroidia	Chitinophagales	Chitinophagaceae	Cnuella
ASV_1424	Bacteria	Planctomycetes	Planctomycetacia	Isosphaerales	Isosphaeraceae	Singulisphaera
ASV_1425	Bacteria	Firmicutes	Bacilli	Bacillales	Paenibacillaceae	Paenibacillus
ASV_1426	Bacteria	Actinobacteria	Thermoleophilia	Solirubrobacterales	Solirubrobacteraceae	Solirubrobacter
ASV_1427	Bacteria	Cyanobacteria	Oxyphotobacteria	Chloroplast	NA	NA
ASV_1428	Bacteria	Actinobacteria	Thermoleophilia	Solirubrobacterales	Solirubrobacteraceae	Solirubrobacter
ASV_1429	Bacteria	NA	NA	NA	NA	NA
ASV_1430	Bacteria	Proteobacteria	Alphaproteobacteria	Rhizobiales	Beijerinckiaceae	Methylobacterium
ASV_1431	Bacteria	Cyanobacteria	Oxyphotobacteria	Nostocales	Nostocaceae	Tolypothrix_PCC-7601
ASV_1433	Bacteria	Firmicutes	Clostridia	Clostridiales	Lachnospiraceae	Lachnospiraceae_NK4A136_group
ASV_1434	Bacteria	Firmicutes	Clostridia	Clostridiales	Lachnospiraceae	NA
ASV_1435	Bacteria	Actinobacteria	Actinobacteria	Streptomycetales	Streptomycetaceae	Streptomyces
ASV_1436	Bacteria	Firmicutes	Clostridia	Clostridiales	Ruminococcaceae	NA
ASV_1437	Bacteria	Proteobacteria	Gammaproteobacteria	Pseudomonadales	Moraxellaceae	Enhydrobacter
ASV_1438	Bacteria	Firmicutes	Clostridia	Clostridiales	Ruminococcaceae	Intestinimonas
ASV_1439	Bacteria	Bacteroidetes	Bacteroidia	Bacteroidales	Rikenellaceae	Alistipes
ASV_1440	Bacteria	Bacteroidetes	Bacteroidia	Bacteroidales	Bacteroidaceae	Bacteroides
ASV_1441	Bacteria	Firmicutes	Clostridia	Clostridiales	Ruminococcaceae	Butyricicoccus
ASV_1442	Bacteria	Firmicutes	Clostridia	Clostridiales	Lachnospiraceae	NA
ASV_1443	Bacteria	Proteobacteria	Alphaproteobacteria	Rhizobiales	Beijerinckiaceae	1174-901-12
ASV_1444	Bacteria	Firmicutes	Bacilli	Lactobacillales	Lactobacillaceae	Lactobacillus
ASV_1445	Bacteria	Proteobacteria	Gammaproteobacteria	Pasteurellales	Pasteurellaceae	Haemophilus
ASV_1447	Bacteria	Actinobacteria	Actinobacteria	Propionibacteriales	Nocardioidaceae	Nocardioides
ASV_1448	Bacteria	WPS-2	NA	NA	NA	NA
ASV_1449	Bacteria	Patescibacteria	Gracilibacteria	Candidatus_Peribacteria	NA	NA
ASV_1450	Bacteria	Actinobacteria	Actinobacteria	Micrococcales	Cellulomonadaceae	Oerskovia
ASV_1451	Bacteria	Firmicutes	Clostridia	Clostridiales	Ruminococcaceae	NA
ASV_1452	Bacteria	Bacteroidetes	Bacteroidia	Bacteroidales	Bacteroidaceae	Bacteroides
ASV_1453	Bacteria	Firmicutes	Clostridia	Clostridiales	Lachnospiraceae	Lachnoclostridium
ASV_1454	Bacteria	Firmicutes	Clostridia	Clostridiales	Ruminococcaceae	NA
ASV_1455	Bacteria	Proteobacteria	Alphaproteobacteria	Rhizobiales	Rhizobiales_Incertae_Sedis	Nordella
ASV_1456	Bacteria	Firmicutes	Bacilli	Bacillales	Family_XI	Gemella
ASV_1457	Bacteria	Proteobacteria	Gammaproteobacteria	Enterobacteriales	Enterobacteriaceae	Cedecea
ASV_1458	Bacteria	Proteobacteria	Alphaproteobacteria	Rhizobiales	Rhizobiaceae	Allorhizobium-Neorhizobium-Pararhizobium-Rhizobium
ASV_1459	Bacteria	Actinobacteria	Actinobacteria	Propionibacteriales	Nocardioidaceae	Nocardioides
ASV_1460	Bacteria	Firmicutes	Clostridia	Clostridiales	Lachnospiraceae	Eisenbergiella
ASV_1461	Bacteria	Bacteroidetes	Bacteroidia	Bacteroidales	NA	NA
ASV_1462	Bacteria	Bacteroidetes	Bacteroidia	Bacteroidales	Rikenellaceae	Alistipes
ASV_1463	Bacteria	Firmicutes	Clostridia	Clostridiales	Lachnospiraceae	NA
ASV_1464	Bacteria	Bacteroidetes	Bacteroidia	Bacteroidales	Bacteroidaceae	Bacteroides
ASV_1465	Bacteria	Actinobacteria	Actinobacteria	Pseudonocardiales	Pseudonocardiaceae	Pseudonocardia
ASV_1466	Bacteria	Actinobacteria	Actinobacteria	Micrococcales	Micrococcaceae	Arthrobacter
ASV_1467	Bacteria	Bacteroidetes	Bacteroidia	Bacteroidales	Marinifilaceae	Odoribacter
ASV_1468	Bacteria	Proteobacteria	Gammaproteobacteria	Enterobacteriales	Enterobacteriaceae	Escherichia/Shigella
ASV_1469	Bacteria	Proteobacteria	Alphaproteobacteria	Rickettsiales	Mitochondria	NA
ASV_1470	Bacteria	Proteobacteria	Gammaproteobacteria	Enterobacteriales	Enterobacteriaceae	Franconibacter
ASV_1471	Bacteria	Actinobacteria	Actinobacteria	Micrococcales	Micrococcaceae	Pseudarthrobacter
ASV_1472	Bacteria	Bacteroidetes	Bacteroidia	Sphingobacteriales	Sphingobacteriaceae	Sphingobacterium
ASV_1473	Bacteria	Proteobacteria	Gammaproteobacteria	Betaproteobacteriales	Burkholderiaceae	NA
ASV_1474	Bacteria	Proteobacteria	Gammaproteobacteria	Pseudomonadales	Pseudomonadaceae	Pseudomonas
ASV_1475	Bacteria	Cyanobacteria	Oxyphotobacteria	Nostocales	Nostocaceae	Nostoc_PCC-73102
ASV_1476	Bacteria	Bacteroidetes	Bacteroidia	Cytophagales	Hymenobacteraceae	Hymenobacter
ASV_1477	Bacteria	Firmicutes	Clostridia	Clostridiales	Lachnospiraceae	NA
ASV_1478	Bacteria	Proteobacteria	Gammaproteobacteria	Oceanospirillales	Halomonadaceae	Zymobacter
ASV_1479	Bacteria	Proteobacteria	Deltaproteobacteria	Myxococcales	Sandaracinaceae	NA
ASV_1480	Bacteria	Firmicutes	Clostridia	Clostridiales	Ruminococcaceae	NA
ASV_1481	Bacteria	Bacteroidetes	Bacteroidia	Bacteroidales	Rikenellaceae	Alistipes
ASV_1482	Bacteria	Bacteroidetes	Bacteroidia	Bacteroidales	Bacteroidaceae	Bacteroides
ASV_1483	Bacteria	Firmicutes	Clostridia	Clostridiales	Lachnospiraceae	NA
ASV_1484	Bacteria	Firmicutes	Clostridia	Clostridiales	Lachnospiraceae	NA
ASV_1485	Bacteria	Firmicutes	Clostridia	Clostridiales	Lachnospiraceae	Incertae_Sedis
ASV_1486	Bacteria	Bacteroidetes	Bacteroidia	Bacteroidales	Marinifilaceae	Odoribacter
ASV_1487	Bacteria	Firmicutes	Clostridia	Clostridiales	Lachnospiraceae	Lachnoclostridium
ASV_1488	Bacteria	Proteobacteria	Alphaproteobacteria	Rhizobiales	Rhizobiaceae	Allorhizobium-Neorhizobium-Pararhizobium-Rhizobium
ASV_1489	Bacteria	Firmicutes	Bacilli	Bacillales	Family_XI	Gemella
ASV_1490	Bacteria	Firmicutes	Bacilli	Bacillales	Family_XI	Gemella
ASV_1492	Bacteria	Actinobacteria	Actinobacteria	Corynebacteriales	Nocardiaceae	Rhodococcus
ASV_1493	Bacteria	Proteobacteria	Gammaproteobacteria	Pseudomonadales	Pseudomonadaceae	Pseudomonas
ASV_1494	Bacteria	Actinobacteria	Actinobacteria	Frankiales	Geodermatophilaceae	Modestobacter
ASV_1495	Bacteria	Proteobacteria	Alphaproteobacteria	Rhizobiales	Beijerinckiaceae	Methylobacterium
ASV_1496	Bacteria	Firmicutes	Clostridia	Clostridiales	Lachnospiraceae	NA
ASV_1497	Bacteria	Proteobacteria	Alphaproteobacteria	Sphingomonadales	Sphingomonadaceae	NA
ASV_1498	Bacteria	Actinobacteria	Actinobacteria	Micrococcales	Micrococcaceae	NA
ASV_1499	Bacteria	Proteobacteria	Gammaproteobacteria	Betaproteobacteriales	Burkholderiaceae	Massilia
ASV_1500	Bacteria	Actinobacteria	Actinobacteria	Streptomycetales	Streptomycetaceae	Streptomyces
ASV_1501	Bacteria	Proteobacteria	Gammaproteobacteria	Betaproteobacteriales	Burkholderiaceae	Rhodoferax
ASV_1502	Bacteria	Firmicutes	Clostridia	Clostridiales	NA	NA
ASV_1503	Bacteria	Bacteroidetes	Bacteroidia	Bacteroidales	Rikenellaceae	Alistipes
ASV_1504	Bacteria	Firmicutes	Clostridia	Clostridiales	Lachnospiraceae	Tyzzerella
ASV_1505	Bacteria	Bacteroidetes	Bacteroidia	Bacteroidales	Tannerellaceae	Parabacteroides
ASV_1506	Bacteria	Bacteroidetes	Bacteroidia	Bacteroidales	Bacteroidaceae	Bacteroides
ASV_1507	Bacteria	Bacteroidetes	Bacteroidia	Bacteroidales	Tannerellaceae	Parabacteroides
ASV_1508	Bacteria	Proteobacteria	Gammaproteobacteria	Enterobacteriales	Enterobacteriaceae	NA
ASV_1509	Bacteria	Bacteroidetes	Bacteroidia	Bacteroidales	Bacteroidaceae	Bacteroides
ASV_1510	Bacteria	Firmicutes	Clostridia	Clostridiales	Lachnospiraceae	NA
ASV_1511	Bacteria	Proteobacteria	Gammaproteobacteria	Pasteurellales	Pasteurellaceae	Haemophilus
ASV_1512	Bacteria	Proteobacteria	Gammaproteobacteria	Enterobacteriales	Enterobacteriaceae	Escherichia/Shigella
ASV_1513	Bacteria	Firmicutes	Bacilli	Bacillales	Bacillaceae	Bacillus
ASV_1514	Bacteria	Proteobacteria	Gammaproteobacteria	Enterobacteriales	Enterobacteriaceae	Escherichia/Shigella
ASV_1515	Bacteria	Firmicutes	Bacilli	Bacillales	Family_XI	Gemella
ASV_1516	Bacteria	Bacteroidetes	Bacteroidia	Bacteroidales	NA	NA
ASV_1517	Bacteria	Firmicutes	Clostridia	Clostridiales	Lachnospiraceae	NA
ASV_1518	Bacteria	Proteobacteria	Alphaproteobacteria	Sphingomonadales	Sphingomonadaceae	Novosphingobium
ASV_1519	Bacteria	Actinobacteria	Actinobacteria	Pseudonocardiales	Pseudonocardiaceae	Actinomycetospora
ASV_1520	Bacteria	Proteobacteria	Gammaproteobacteria	Cellvibrionales	Cellvibrionaceae	Cellvibrio
ASV_1521	Bacteria	Actinobacteria	Actinobacteria	Micrococcales	Cellulomonadaceae	Cellulomonas
ASV_1522	Bacteria	Proteobacteria	Alphaproteobacteria	Acetobacterales	Acetobacteraceae	NA
ASV_1523	Bacteria	Bacteroidetes	Bacteroidia	Bacteroidales	Tannerellaceae	Parabacteroides
ASV_1524	Bacteria	Bacteroidetes	Bacteroidia	Bacteroidales	Bacteroidaceae	Bacteroides
ASV_1525	Bacteria	Firmicutes	Erysipelotrichia	Erysipelotrichales	Erysipelotrichaceae	Erysipelatoclostridium
ASV_1526	Bacteria	Firmicutes	Clostridia	Clostridiales	Lachnospiraceae	NA
ASV_1527	Bacteria	Firmicutes	Clostridia	Clostridiales	Lachnospiraceae	Natranaerovirga
ASV_1528	Bacteria	Bacteroidetes	Bacteroidia	Bacteroidales	NA	NA
ASV_1529	Bacteria	Firmicutes	Clostridia	Clostridiales	Lachnospiraceae	NA
ASV_1530	Bacteria	Firmicutes	Clostridia	Clostridiales	Lachnospiraceae	NA
ASV_1531	Bacteria	Firmicutes	Bacilli	Bacillales	Bacillaceae	Bacillus
ASV_1532	Bacteria	Bacteroidetes	Bacteroidia	Sphingobacteriales	Sphingobacteriaceae	Mucilaginibacter
ASV_1533	Bacteria	Actinobacteria	Actinobacteria	Micrococcales	Brevibacteriaceae	Brevibacterium
ASV_1534	Bacteria	Proteobacteria	Gammaproteobacteria	Betaproteobacteriales	Burkholderiaceae	Massilia
ASV_1535	Bacteria	Firmicutes	Clostridia	Clostridiales	Lachnospiraceae	NA
ASV_1536	Bacteria	Actinobacteria	Actinobacteria	Micrococcales	Microbacteriaceae	Curtobacterium
ASV_1537	Bacteria	Bacteroidetes	Bacteroidia	Cytophagales	Hymenobacteraceae	Adhaeribacter
ASV_1538	Bacteria	Proteobacteria	Alphaproteobacteria	Rickettsiales	Mitochondria	NA
ASV_1539	Bacteria	Firmicutes	Clostridia	Clostridiales	Lachnospiraceae	NA
ASV_1540	Bacteria	Firmicutes	Clostridia	Clostridiales	Lachnospiraceae	NA
ASV_1541	Bacteria	Bacteroidetes	Bacteroidia	Cytophagales	Hymenobacteraceae	Adhaeribacter
ASV_1542	Bacteria	Bacteroidetes	Bacteroidia	Cytophagales	Hymenobacteraceae	Hymenobacter
ASV_1543	Bacteria	Verrucomicrobia	Verrucomicrobiae	Verrucomicrobiales	Akkermansiaceae	Akkermansia
ASV_1544	Bacteria	Firmicutes	Bacilli	Lactobacillales	Enterococcaceae	Enterococcus
ASV_1545	Bacteria	Firmicutes	Clostridia	Clostridiales	Lachnospiraceae	NA
ASV_1546	Bacteria	Firmicutes	Clostridia	Clostridiales	Lachnospiraceae	NA
ASV_1547	Bacteria	Proteobacteria	Gammaproteobacteria	Enterobacteriales	Enterobacteriaceae	NA
ASV_1548	Bacteria	Firmicutes	Clostridia	Clostridiales	Ruminococcaceae	Intestinimonas
ASV_1549	Bacteria	Firmicutes	Bacilli	Bacillales	Family_XI	Gemella
ASV_1550	Bacteria	Bacteroidetes	Bacteroidia	Bacteroidales	Prevotellaceae	Prevotella_7
ASV_1551	Bacteria	Patescibacteria	Gracilibacteria	Candidatus_Peribacteria	NA	NA
ASV_1552	Bacteria	Bacteroidetes	Bacteroidia	Chitinophagales	Chitinophagaceae	Flavisolibacter
ASV_1554	Bacteria	Proteobacteria	Gammaproteobacteria	Enterobacteriales	Enterobacteriaceae	Franconibacter
ASV_1555	Bacteria	Proteobacteria	Alphaproteobacteria	Caulobacterales	Caulobacteraceae	NA
ASV_1556	Bacteria	Cyanobacteria	Oxyphotobacteria	Chloroplast	NA	NA
ASV_1557	Bacteria	Firmicutes	Clostridia	Clostridiales	Lachnospiraceae	NA
ASV_1558	Bacteria	Proteobacteria	Alphaproteobacteria	Reyranellales	Reyranellaceae	Reyranella
ASV_1559	Bacteria	Proteobacteria	Gammaproteobacteria	Betaproteobacteriales	Burkholderiaceae	Massilia
ASV_1560	Bacteria	Proteobacteria	Alphaproteobacteria	Sphingomonadales	Sphingomonadaceae	Ellin6055
ASV_1561	Bacteria	Firmicutes	Clostridia	Clostridiales	Lachnospiraceae	NA
ASV_1562	Bacteria	Firmicutes	Erysipelotrichia	Erysipelotrichales	Erysipelotrichaceae	Coprobacillus
ASV_1563	Bacteria	Firmicutes	Bacilli	Bacillales	Bacillaceae	Bacillus
ASV_1564	Bacteria	Cyanobacteria	Oxyphotobacteria	Chloroplast	NA	NA
ASV_1565	Bacteria	Bacteroidetes	Bacteroidia	Bacteroidales	Rikenellaceae	Alistipes
ASV_1566	Bacteria	Firmicutes	Clostridia	Clostridiales	Lachnospiraceae	NA
ASV_1567	Bacteria	Firmicutes	Clostridia	Clostridiales	Ruminococcaceae	Ruminiclostridium_9
ASV_1568	Bacteria	Firmicutes	Clostridia	Clostridiales	Lachnospiraceae	NA
ASV_1569	Bacteria	Bacteroidetes	Bacteroidia	Bacteroidales	Bacteroidaceae	Bacteroides
ASV_1570	Bacteria	Proteobacteria	Deltaproteobacteria	Desulfovibrionales	Desulfovibrionaceae	Desulfovibrio
ASV_1571	Bacteria	Bacteroidetes	Bacteroidia	Flavobacteriales	Weeksellaceae	Chryseobacterium
ASV_1572	Bacteria	Firmicutes	Clostridia	Clostridiales	Lachnospiraceae	NA
ASV_1573	Bacteria	Firmicutes	Negativicutes	Selenomonadales	Veillonellaceae	Veillonella
ASV_1574	Bacteria	Firmicutes	Bacilli	Bacillales	Staphylococcaceae	Staphylococcus
ASV_1575	Bacteria	Proteobacteria	Gammaproteobacteria	Betaproteobacteriales	Burkholderiaceae	NA
ASV_1576	Bacteria	Proteobacteria	Alphaproteobacteria	Sphingomonadales	Sphingomonadaceae	Sphingomonas
ASV_1577	Bacteria	Acidobacteria	Acidobacteriia	Solibacterales	Solibacteraceae_(Subgroup_3)	Bryobacter
ASV_1578	Bacteria	Firmicutes	Clostridia	Clostridiales	Lachnospiraceae	NA
ASV_1579	Bacteria	Actinobacteria	Actinobacteria	Micrococcales	Micrococcaceae	Pseudarthrobacter
ASV_1580	Bacteria	Proteobacteria	Gammaproteobacteria	Betaproteobacteriales	Burkholderiaceae	Massilia
ASV_1581	Bacteria	Bacteroidetes	Bacteroidia	Cytophagales	Hymenobacteraceae	Hymenobacter
ASV_1582	Bacteria	Proteobacteria	Alphaproteobacteria	Rhodobacterales	Rhodobacteraceae	Rubellimicrobium
ASV_1583	Bacteria	Proteobacteria	Alphaproteobacteria	Caulobacterales	Caulobacteraceae	Phenylobacterium
ASV_1584	Bacteria	Armatimonadetes	Armatimonadia	Armatimonadales	NA	NA
ASV_1585	Bacteria	Firmicutes	Clostridia	Clostridiales	Lachnospiraceae	Tyzzerella_3
ASV_1586	Bacteria	Actinobacteria	Actinobacteria	Corynebacteriales	Corynebacteriaceae	Corynebacterium
ASV_1587	Bacteria	Bacteroidetes	Bacteroidia	Bacteroidales	NA	NA
ASV_1588	Bacteria	Firmicutes	Clostridia	Clostridiales	Lachnospiraceae	NA
ASV_1589	Bacteria	Firmicutes	Clostridia	Clostridiales	Clostridiales_vadinBB60_group	NA
ASV_1590	Bacteria	Proteobacteria	Deltaproteobacteria	Desulfovibrionales	Desulfovibrionaceae	Bilophila
ASV_1591	Bacteria	Firmicutes	Clostridia	Clostridiales	Lachnospiraceae	NA
ASV_1592	Bacteria	Firmicutes	Clostridia	Clostridiales	Ruminococcaceae	GCA-900066225
ASV_1593	Bacteria	Firmicutes	Clostridia	Clostridiales	Ruminococcaceae	Intestinimonas
ASV_1594	Bacteria	Firmicutes	Clostridia	Clostridiales	Lachnospiraceae	NA
ASV_1595	Bacteria	Firmicutes	Clostridia	Clostridiales	Ruminococcaceae	Oscillibacter
ASV_1596	Bacteria	Firmicutes	Clostridia	Clostridiales	Lachnospiraceae	NA
ASV_1597	Bacteria	Proteobacteria	Deltaproteobacteria	Desulfovibrionales	Desulfovibrionaceae	Bilophila
ASV_1598	Bacteria	Bacteroidetes	Bacteroidia	Bacteroidales	Prevotellaceae	Prevotella
ASV_1599	Archaea	Thaumarchaeota	Nitrososphaeria	Nitrososphaerales	Nitrososphaeraceae	NA
ASV_1600	Bacteria	Firmicutes	Bacilli	Bacillales	Family_XI	Gemella
ASV_1601	Bacteria	Actinobacteria	Actinobacteria	Frankiales	Geodermatophilaceae	Blastococcus
ASV_1602	Bacteria	Proteobacteria	Gammaproteobacteria	Betaproteobacteriales	Burkholderiaceae	NA
ASV_1604	Bacteria	Proteobacteria	Alphaproteobacteria	Rickettsiales	Midichloriaceae	NA
ASV_1606	Bacteria	Proteobacteria	Alphaproteobacteria	Acetobacterales	Acetobacteraceae	Acidiphilium
ASV_1607	Bacteria	Cyanobacteria	Oxyphotobacteria	Nostocales	Nostocaceae	Nostoc_PCC-73102
ASV_1608	Bacteria	Actinobacteria	Thermoleophilia	Solirubrobacterales	Solirubrobacteraceae	NA
ASV_1609	Bacteria	Firmicutes	Clostridia	Clostridiales	Ruminococcaceae	Oscillibacter
ASV_1610	Bacteria	Actinobacteria	Actinobacteria	Corynebacteriales	Nocardiaceae	Rhodococcus
ASV_1611	Bacteria	Firmicutes	Clostridia	Clostridiales	Ruminococcaceae	NA
ASV_1612	Bacteria	Firmicutes	Clostridia	Clostridiales	Lachnospiraceae	Lachnoclostridium
ASV_1613	Bacteria	Firmicutes	Clostridia	Clostridiales	Family_XIII	NA
ASV_1614	Bacteria	Firmicutes	Clostridia	Clostridiales	Lachnospiraceae	Marvinbryantia
ASV_1615	Bacteria	Firmicutes	Clostridia	Clostridiales	Lachnospiraceae	NA
ASV_1616	Bacteria	Firmicutes	Clostridia	Clostridiales	Lachnospiraceae	NA
ASV_1617	Bacteria	Bacteroidetes	Bacteroidia	Bacteroidales	Tannerellaceae	Parabacteroides
ASV_1618	Bacteria	Proteobacteria	Gammaproteobacteria	Pasteurellales	Pasteurellaceae	Haemophilus
ASV_1619	Bacteria	Cyanobacteria	Oxyphotobacteria	Chloroplast	NA	NA
ASV_1620	Bacteria	Firmicutes	Bacilli	Bacillales	Staphylococcaceae	Staphylococcus
ASV_1621	Bacteria	Actinobacteria	Actinobacteria	Streptomycetales	Streptomycetaceae	E1B-B3-114
ASV_1622	Bacteria	Actinobacteria	Actinobacteria	Frankiales	Frankiaceae	Jatrophihabitans
ASV_1623	Bacteria	Proteobacteria	Alphaproteobacteria	Rhizobiales	Beijerinckiaceae	Psychroglaciecola
ASV_1624	Bacteria	Actinobacteria	Actinobacteria	Pseudonocardiales	Pseudonocardiaceae	Actinomycetospora
ASV_1625	Bacteria	Acidobacteria	Acidobacteriia	Acidobacteriales	Acidobacteriaceae_(Subgroup_1)	NA
ASV_1626	Bacteria	Bacteroidetes	Bacteroidia	Bacteroidales	Marinifilaceae	Odoribacter
ASV_1627	Bacteria	Firmicutes	Clostridia	Clostridiales	Lachnospiraceae	NA
ASV_1628	Bacteria	Proteobacteria	Gammaproteobacteria	Pseudomonadales	Pseudomonadaceae	Pseudomonas
ASV_1629	Bacteria	Bacteroidetes	Bacteroidia	Flavobacteriales	Flavobacteriaceae	Flavobacterium
ASV_1630	Bacteria	Bacteroidetes	Bacteroidia	Bacteroidales	Bacteroidaceae	Bacteroides
ASV_1631	Bacteria	Bacteroidetes	Bacteroidia	Bacteroidales	Bacteroidaceae	Bacteroides
ASV_1632	Bacteria	Firmicutes	Clostridia	Clostridiales	Lachnospiraceae	NA
ASV_1633	Bacteria	Firmicutes	Clostridia	Clostridiales	Ruminococcaceae	Oscillibacter
ASV_1634	Bacteria	Firmicutes	Clostridia	Clostridiales	Lachnospiraceae	NA
ASV_1635	Bacteria	Firmicutes	Clostridia	Clostridiales	Lachnospiraceae	Lachnoclostridium_12
ASV_1636	Bacteria	Bacteroidetes	Bacteroidia	Bacteroidales	Tannerellaceae	Parabacteroides
ASV_1637	Bacteria	Firmicutes	Bacilli	Lactobacillales	Lactobacillaceae	Lactobacillus
ASV_1638	Bacteria	Actinobacteria	Actinobacteria	Micrococcales	Microbacteriaceae	Amnibacterium
ASV_1639	Bacteria	Firmicutes	Clostridia	Clostridiales	Lachnospiraceae	NA
ASV_1640	Bacteria	Bacteroidetes	Bacteroidia	Bacteroidales	NA	NA
ASV_1641	Bacteria	Firmicutes	Bacilli	Bacillales	Staphylococcaceae	Staphylococcus
ASV_1642	Bacteria	Actinobacteria	Actinobacteria	Pseudonocardiales	Pseudonocardiaceae	Actinomycetospora
ASV_1643	Bacteria	Firmicutes	Clostridia	Clostridiales	Lachnospiraceae	NA
ASV_1644	Bacteria	Bacteroidetes	Bacteroidia	Flavobacteriales	Flavobacteriaceae	Flavobacterium
ASV_1645	Bacteria	Bacteroidetes	Bacteroidia	Bacteroidales	Marinifilaceae	Odoribacter
ASV_1646	Bacteria	Bacteroidetes	Bacteroidia	Bacteroidales	Bacteroidaceae	Bacteroides
ASV_1647	Bacteria	Firmicutes	Clostridia	Clostridiales	Lachnospiraceae	NA
ASV_1648	Bacteria	Firmicutes	Clostridia	Clostridiales	Lachnospiraceae	NA
ASV_1649	Bacteria	Firmicutes	Clostridia	Clostridiales	Ruminococcaceae	GCA-900066225
ASV_1650	Bacteria	Bacteroidetes	Bacteroidia	Bacteroidales	Tannerellaceae	Parabacteroides
ASV_1651	Bacteria	Firmicutes	Clostridia	Clostridiales	Lachnospiraceae	NA
ASV_1652	Bacteria	Bacteroidetes	Bacteroidia	NA	NA	NA
ASV_1653	Bacteria	Bacteroidetes	Bacteroidia	Bacteroidales	Bacteroidaceae	Bacteroides
ASV_1654	Bacteria	Bacteroidetes	Bacteroidia	Bacteroidales	Tannerellaceae	Parabacteroides
ASV_1655	Bacteria	Actinobacteria	Acidimicrobiia	Microtrichales	Iamiaceae	Iamia
ASV_1656	Bacteria	Bacteroidetes	Bacteroidia	Cytophagales	Hymenobacteraceae	Hymenobacter
ASV_1657	Bacteria	Proteobacteria	Gammaproteobacteria	Pseudomonadales	Pseudomonadaceae	Pseudomonas
ASV_1658	Bacteria	Bacteroidetes	Bacteroidia	Bacteroidales	Prevotellaceae	Prevotella
ASV_1659	Bacteria	Acidobacteria	Subgroup_6	NA	NA	NA
ASV_1660	Bacteria	Actinobacteria	Actinobacteria	Micrococcales	Microbacteriaceae	Amnibacterium
ASV_1661	Bacteria	Firmicutes	Bacilli	Bacillales	Bacillaceae	NA
ASV_1662	Bacteria	Acidobacteria	Holophagae	Subgroup_7	NA	NA
ASV_1663	Bacteria	Firmicutes	Bacilli	Bacillales	Planococcaceae	NA
ASV_1664	Bacteria	Proteobacteria	Alphaproteobacteria	Acetobacterales	Acetobacteraceae	Roseomonas
ASV_1665	Bacteria	Proteobacteria	Gammaproteobacteria	Pseudomonadales	Pseudomonadaceae	Pseudomonas
ASV_1666	Bacteria	Firmicutes	Clostridia	Clostridiales	Lachnospiraceae	Hungatella
ASV_1667	Bacteria	Proteobacteria	Alphaproteobacteria	Sphingomonadales	Sphingomonadaceae	Sphingomonas
ASV_1668	Bacteria	Bacteroidetes	Bacteroidia	Sphingobacteriales	env.OPS_17	NA
ASV_1669	Bacteria	Bacteroidetes	Bacteroidia	Cytophagales	Hymenobacteraceae	Hymenobacter
ASV_1670	Bacteria	Bacteroidetes	Bacteroidia	Cytophagales	Hymenobacteraceae	Adhaeribacter
ASV_1671	Bacteria	Bacteroidetes	Bacteroidia	Bacteroidales	Marinifilaceae	Odoribacter
ASV_1672	Bacteria	Firmicutes	Clostridia	Clostridiales	Lachnospiraceae	Tyzzerella_3
ASV_1673	Bacteria	Actinobacteria	Actinobacteria	Corynebacteriales	Corynebacteriaceae	Corynebacterium
ASV_1674	Bacteria	Proteobacteria	Gammaproteobacteria	Oceanospirillales	Halomonadaceae	Zymobacter
ASV_1675	Bacteria	Actinobacteria	Actinobacteria	Micrococcales	Micrococcaceae	Pseudarthrobacter
ASV_1676	Bacteria	Verrucomicrobia	Verrucomicrobiae	Verrucomicrobiales	Akkermansiaceae	Akkermansia
ASV_1677	Bacteria	Firmicutes	Clostridia	Clostridiales	Lachnospiraceae	Natranaerovirga
ASV_1678	Bacteria	Firmicutes	Clostridia	Clostridiales	Lachnospiraceae	28-4
ASV_1679	Bacteria	Proteobacteria	Gammaproteobacteria	Enterobacteriales	Enterobacteriaceae	NA
ASV_1680	Bacteria	Firmicutes	Clostridia	Clostridiales	Lachnospiraceae	NA
ASV_1681	Bacteria	Firmicutes	Bacilli	Bacillales	Family_XI	Gemella
ASV_1682	Bacteria	Firmicutes	Bacilli	Bacillales	Family_XI	Gemella
ASV_1683	Bacteria	Firmicutes	Negativicutes	Selenomonadales	Veillonellaceae	Veillonella
ASV_1684	Bacteria	Firmicutes	Clostridia	Clostridiales	Lachnospiraceae	NA
ASV_1685	Bacteria	Proteobacteria	Gammaproteobacteria	Pseudomonadales	Pseudomonadaceae	Pseudomonas
ASV_1686	Bacteria	Proteobacteria	Alphaproteobacteria	Rhizobiales	Beijerinckiaceae	Microvirga
ASV_1687	Bacteria	Acidobacteria	Acidobacteriia	Solibacterales	Solibacteraceae_(Subgroup_3)	Bryobacter
ASV_1688	Bacteria	Actinobacteria	Actinobacteria	Streptosporangiales	Thermomonosporaceae	Actinomadura
ASV_1689	Bacteria	Actinobacteria	Actinobacteria	Frankiales	NA	NA
ASV_1690	Bacteria	Firmicutes	Clostridia	Clostridiales	Lachnospiraceae	NA
ASV_1691	Bacteria	Actinobacteria	Actinobacteria	Kineosporiales	Kineosporiaceae	Quadrisphaera
ASV_1692	Bacteria	Actinobacteria	Actinobacteria	Corynebacteriales	Nocardiaceae	Rhodococcus
ASV_1693	Bacteria	Proteobacteria	Gammaproteobacteria	Xanthomonadales	Xanthomonadaceae	Xanthomonas
ASV_1694	Bacteria	Actinobacteria	Actinobacteria	Frankiales	Geodermatophilaceae	Geodermatophilus
ASV_1695	Bacteria	Bacteroidetes	Bacteroidia	Cytophagales	Hymenobacteraceae	Hymenobacter
ASV_1696	Bacteria	Bacteroidetes	Bacteroidia	Bacteroidales	Bacteroidaceae	Bacteroides
ASV_1697	Bacteria	Actinobacteria	Actinobacteria	Streptomycetales	Streptomycetaceae	Streptomyces
ASV_1698	Bacteria	Proteobacteria	Gammaproteobacteria	Pseudomonadales	Pseudomonadaceae	Pseudomonas
ASV_1699	Bacteria	Firmicutes	Negativicutes	Selenomonadales	Veillonellaceae	NA
ASV_1700	Bacteria	Firmicutes	Clostridia	Clostridiales	Lachnospiraceae	Natranaerovirga
ASV_1701	Bacteria	Firmicutes	Clostridia	Clostridiales	Ruminococcaceae	Ruminococcaceae_UCG-014
ASV_1702	Bacteria	Firmicutes	Clostridia	Clostridiales	Lachnospiraceae	Blautia
ASV_1703	Bacteria	Bacteroidetes	Bacteroidia	Bacteroidales	Bacteroidaceae	Bacteroides
ASV_1704	Bacteria	Firmicutes	Clostridia	Clostridiales	Ruminococcaceae	Anaerotruncus
ASV_1705	Bacteria	Proteobacteria	Deltaproteobacteria	Desulfovibrionales	Desulfovibrionaceae	Desulfovibrio
ASV_1706	Bacteria	Bacteroidetes	Bacteroidia	Bacteroidales	Bacteroidaceae	Bacteroides
ASV_1707	Bacteria	Firmicutes	Erysipelotrichia	Erysipelotrichales	Erysipelotrichaceae	Faecalitalea
ASV_1708	Bacteria	Proteobacteria	Gammaproteobacteria	Pasteurellales	Pasteurellaceae	Haemophilus
ASV_1709	Bacteria	Firmicutes	Negativicutes	Selenomonadales	Veillonellaceae	Veillonella
ASV_1710	Bacteria	Firmicutes	Bacilli	Bacillales	Bacillaceae	NA
ASV_1711	Bacteria	Proteobacteria	Gammaproteobacteria	Enterobacteriales	Enterobacteriaceae	NA
ASV_1712	Bacteria	Proteobacteria	Gammaproteobacteria	Pasteurellales	Pasteurellaceae	Haemophilus
ASV_1713	Bacteria	Proteobacteria	Gammaproteobacteria	Betaproteobacteriales	Burkholderiaceae	Massilia
ASV_1714	Bacteria	Firmicutes	Bacilli	Bacillales	Planococcaceae	Chungangia
ASV_1715	Bacteria	Firmicutes	Clostridia	Clostridiales	Lachnospiraceae	NA
ASV_1717	Bacteria	Actinobacteria	Actinobacteria	Micrococcales	Micrococcaceae	Pseudarthrobacter
ASV_1718	Bacteria	Cyanobacteria	Oxyphotobacteria	Chloroplast	NA	NA
ASV_1719	Bacteria	Actinobacteria	Actinobacteria	Micrococcales	Promicromonosporaceae	Isoptericola
ASV_1720	Bacteria	Proteobacteria	Gammaproteobacteria	Pseudomonadales	Moraxellaceae	Acinetobacter
ASV_1721	Bacteria	Armatimonadetes	Armatimonadia	Armatimonadales	NA	NA
ASV_1722	Bacteria	Planctomycetes	Planctomycetacia	Isosphaerales	Isosphaeraceae	Singulisphaera
ASV_1723	Bacteria	Firmicutes	Clostridia	Clostridiales	Lachnospiraceae	NA
ASV_1724	Bacteria	Firmicutes	Clostridia	Clostridiales	Ruminococcaceae	Intestinimonas
ASV_1725	Bacteria	Firmicutes	Clostridia	Clostridiales	Clostridiaceae_1	Clostridium_sensu_stricto_9
ASV_1726	Bacteria	Proteobacteria	Alphaproteobacteria	Tistrellales	Geminicoccaceae	Candidatus_Alysiosphaera
ASV_1727	Bacteria	Proteobacteria	Deltaproteobacteria	Desulfovibrionales	Desulfovibrionaceae	Bilophila
ASV_1728	Bacteria	Firmicutes	Clostridia	Clostridiales	Lachnospiraceae	Eisenbergiella
ASV_1729	Bacteria	Bacteroidetes	Bacteroidia	Bacteroidales	Tannerellaceae	Parabacteroides
ASV_1730	Bacteria	Proteobacteria	Gammaproteobacteria	Enterobacteriales	Enterobacteriaceae	NA
ASV_1731	Bacteria	Bacteroidetes	Bacteroidia	Bacteroidales	Bacteroidaceae	Bacteroides
ASV_1732	Bacteria	Bacteroidetes	Bacteroidia	Bacteroidales	NA	NA
ASV_1733	Bacteria	Bacteroidetes	Bacteroidia	Bacteroidales	NA	NA
ASV_1734	Bacteria	Firmicutes	Bacilli	Bacillales	Bacillaceae	NA
ASV_1735	Bacteria	Firmicutes	Negativicutes	Selenomonadales	Veillonellaceae	NA
ASV_1736	Bacteria	Proteobacteria	Gammaproteobacteria	Enterobacteriales	Enterobacteriaceae	Escherichia/Shigella
ASV_1737	Bacteria	Acidobacteria	Blastocatellia_(Subgroup_4)	Pyrinomonadales	Pyrinomonadaceae	RB41
ASV_1738	Bacteria	Proteobacteria	Alphaproteobacteria	Micropepsales	Micropepsaceae	NA
ASV_1739	Bacteria	Cyanobacteria	Oxyphotobacteria	Chloroplast	NA	NA
ASV_1740	Bacteria	Actinobacteria	Actinobacteria	Frankiales	NA	NA
ASV_1741	Bacteria	Proteobacteria	Alphaproteobacteria	Reyranellales	Reyranellaceae	Reyranella
ASV_1742	Bacteria	Actinobacteria	Thermoleophilia	Solirubrobacterales	Solirubrobacteraceae	Solirubrobacter
ASV_1743	Bacteria	Proteobacteria	Alphaproteobacteria	Rhizobiales	Beijerinckiaceae	Psychroglaciecola
ASV_1744	Bacteria	Proteobacteria	Gammaproteobacteria	Pseudomonadales	Pseudomonadaceae	Pseudomonas
ASV_1745	Bacteria	Firmicutes	Clostridia	Clostridiales	Lachnospiraceae	NA
ASV_1746	Bacteria	Bacteroidetes	Bacteroidia	Bacteroidales	Marinifilaceae	Odoribacter
ASV_1747	Bacteria	Actinobacteria	Actinobacteria	Corynebacteriales	Nocardiaceae	Rhodococcus
ASV_1748	Bacteria	Actinobacteria	Actinobacteria	Micrococcales	Micrococcaceae	Micrococcus
ASV_1749	Bacteria	Firmicutes	Clostridia	Clostridiales	NA	NA
ASV_1750	Bacteria	Firmicutes	Clostridia	Clostridiales	Lachnospiraceae	NA
ASV_1751	Bacteria	Bacteroidetes	Bacteroidia	Bacteroidales	NA	NA
ASV_1752	Bacteria	Firmicutes	Clostridia	Clostridiales	Lachnospiraceae	Lachnospiraceae_AC2044_group
ASV_1753	Bacteria	Firmicutes	Clostridia	Clostridiales	Lachnospiraceae	NA
ASV_1754	Bacteria	Firmicutes	Clostridia	Clostridiales	Lachnospiraceae	NA
ASV_1755	Bacteria	Firmicutes	Clostridia	Clostridiales	Lachnospiraceae	Lachnoclostridium
ASV_1756	Bacteria	Firmicutes	Clostridia	Clostridiales	Lachnospiraceae	NA
ASV_1757	Bacteria	Firmicutes	Clostridia	Clostridiales	Lachnospiraceae	NA
ASV_1758	Bacteria	Bacteroidetes	Bacteroidia	Bacteroidales	Tannerellaceae	Parabacteroides
ASV_1759	Bacteria	Proteobacteria	Alphaproteobacteria	Sphingomonadales	Sphingomonadaceae	NA
ASV_1760	Bacteria	Proteobacteria	Gammaproteobacteria	Betaproteobacteriales	Nitrosomonadaceae	Ellin6067
ASV_1761	Bacteria	Proteobacteria	Alphaproteobacteria	Sphingomonadales	Sphingomonadaceae	Novosphingobium
ASV_1762	Bacteria	Proteobacteria	Gammaproteobacteria	Pseudomonadales	Pseudomonadaceae	Pseudomonas
ASV_1763	Bacteria	Bacteroidetes	Bacteroidia	Bacteroidales	Prevotellaceae	Alloprevotella
ASV_1764	Bacteria	Firmicutes	Bacilli	Bacillales	Planococcaceae	Planococcus
ASV_1765	Bacteria	Actinobacteria	Actinobacteria	Frankiales	Geodermatophilaceae	Blastococcus
ASV_1766	Bacteria	Gemmatimonadetes	Gemmatimonadetes	Gemmatimonadales	Gemmatimonadaceae	Gemmatimonas
ASV_1767	Bacteria	Bacteroidetes	Bacteroidia	Cytophagales	Hymenobacteraceae	Hymenobacter
ASV_1768	Bacteria	Bacteroidetes	Bacteroidia	Bacteroidales	Tannerellaceae	Parabacteroides
ASV_1769	Bacteria	Proteobacteria	Gammaproteobacteria	Enterobacteriales	Enterobacteriaceae	Morganella
ASV_1770	Bacteria	Proteobacteria	Gammaproteobacteria	Enterobacteriales	Enterobacteriaceae	NA
ASV_1771	Bacteria	Proteobacteria	Alphaproteobacteria	Rickettsiales	Mitochondria	NA
ASV_1772	Bacteria	Proteobacteria	Gammaproteobacteria	Enterobacteriales	Enterobacteriaceae	NA
ASV_1773	Bacteria	Firmicutes	Clostridia	Clostridiales	Clostridiaceae_1	Clostridium_sensu_stricto_9
ASV_1774	Bacteria	Proteobacteria	Deltaproteobacteria	Desulfovibrionales	Desulfovibrionaceae	Bilophila
ASV_1775	Bacteria	Firmicutes	Clostridia	Clostridiales	Lachnospiraceae	NA
ASV_1776	Bacteria	Bacteroidetes	Bacteroidia	Bacteroidales	Bacteroidaceae	Bacteroides
ASV_1777	Bacteria	Bacteroidetes	Bacteroidia	Bacteroidales	Tannerellaceae	Parabacteroides
ASV_1778	Bacteria	Firmicutes	Clostridia	Clostridiales	Lachnospiraceae	NA
ASV_1779	Bacteria	Firmicutes	Clostridia	Clostridiales	Lachnospiraceae	NA
ASV_1780	Bacteria	Firmicutes	Clostridia	Clostridiales	Lachnospiraceae	Natranaerovirga
ASV_1781	Bacteria	Bacteroidetes	Bacteroidia	Bacteroidales	Bacteroidaceae	Bacteroides
ASV_1782	Bacteria	Bacteroidetes	Bacteroidia	Bacteroidales	Bacteroidaceae	Bacteroides
ASV_1783	Bacteria	Firmicutes	Clostridia	Clostridiales	Lachnospiraceae	Natranaerovirga
ASV_1784	Bacteria	Bacteroidetes	Bacteroidia	Bacteroidales	Marinifilaceae	Odoribacter
ASV_1785	Bacteria	Proteobacteria	Alphaproteobacteria	Rickettsiales	Mitochondria	NA
ASV_1786	Bacteria	Proteobacteria	Gammaproteobacteria	Alteromonadales	Alteromonadaceae	Rheinheimera
ASV_1787	Bacteria	Firmicutes	Bacilli	Bacillales	Planococcaceae	Chungangia
ASV_1788	Bacteria	Firmicutes	Bacilli	Lactobacillales	Carnobacteriaceae	Alloiococcus
ASV_1789	Bacteria	Proteobacteria	Gammaproteobacteria	Betaproteobacteriales	Burkholderiaceae	Duganella
ASV_1791	Bacteria	Firmicutes	Clostridia	Clostridiales	Ruminococcaceae	Hydrogenoanaerobacterium
ASV_1792	Bacteria	Actinobacteria	Actinobacteria	Frankiales	Geodermatophilaceae	Modestobacter
ASV_1793	Bacteria	Proteobacteria	Alphaproteobacteria	Sphingomonadales	Sphingomonadaceae	Sphingomonas
ASV_1794	Bacteria	Bacteroidetes	Bacteroidia	Bacteroidales	Tannerellaceae	Parabacteroides
ASV_1795	Bacteria	Actinobacteria	Actinobacteria	Frankiales	NA	NA
ASV_1796	Bacteria	Proteobacteria	Alphaproteobacteria	Sphingomonadales	Sphingomonadaceae	Ellin6055
ASV_1797	Bacteria	Bacteroidetes	Bacteroidia	Bacteroidales	Bacteroidaceae	Bacteroides
ASV_1798	Bacteria	Firmicutes	Clostridia	Thermoanaerobacterales	Family_III	Thermoanaerobacterium
ASV_1799	Bacteria	Proteobacteria	Gammaproteobacteria	Pseudomonadales	Pseudomonadaceae	Pseudomonas
ASV_1800	Bacteria	Firmicutes	Clostridia	Clostridiales	Clostridiales_vadinBB60_group	NA
ASV_1801	Bacteria	Firmicutes	Clostridia	Clostridiales	Ruminococcaceae	NA
ASV_1802	Bacteria	Firmicutes	Clostridia	Clostridiales	Lachnospiraceae	Lachnospira
ASV_1803	Bacteria	Firmicutes	Clostridia	Clostridiales	Ruminococcaceae	Ruminococcaceae_UCG-008
ASV_1804	Bacteria	Firmicutes	Negativicutes	Selenomonadales	Veillonellaceae	NA
ASV_1805	Bacteria	Proteobacteria	Alphaproteobacteria	NA	NA	NA
ASV_1806	Bacteria	Firmicutes	Clostridia	Clostridiales	Lachnospiraceae	NA
ASV_1807	Bacteria	Firmicutes	Clostridia	Clostridiales	Lachnospiraceae	NA
ASV_1808	Bacteria	Firmicutes	Bacilli	Lactobacillales	Carnobacteriaceae	Granulicatella
ASV_1809	Bacteria	Bacteroidetes	Bacteroidia	Bacteroidales	Marinifilaceae	Odoribacter
ASV_1810	Bacteria	Proteobacteria	Alphaproteobacteria	Acetobacterales	Acetobacteraceae	Endobacter
ASV_1811	Bacteria	Proteobacteria	Gammaproteobacteria	Pasteurellales	Pasteurellaceae	Haemophilus
ASV_1812	Bacteria	Actinobacteria	Actinobacteria	Micrococcales	Sanguibacteraceae	Sanguibacter
ASV_1813	Bacteria	Proteobacteria	Gammaproteobacteria	Enterobacteriales	Enterobacteriaceae	Escherichia/Shigella
ASV_1814	Bacteria	Bacteroidetes	Bacteroidia	Cytophagales	Hymenobacteraceae	Adhaeribacter
ASV_1815	Bacteria	Proteobacteria	Gammaproteobacteria	Enterobacteriales	Enterobacteriaceae	Escherichia/Shigella
ASV_1816	Bacteria	Bacteroidetes	Bacteroidia	Bacteroidales	Marinifilaceae	Odoribacter
ASV_1817	Bacteria	Firmicutes	Clostridia	Clostridiales	Ruminococcaceae	Ruminococcaceae_UCG-005
ASV_1818	Bacteria	Proteobacteria	Alphaproteobacteria	Rhizobiales	Beijerinckiaceae	NA
ASV_1819	Bacteria	Actinobacteria	Actinobacteria	Micrococcales	Microbacteriaceae	Amnibacterium
ASV_1820	Bacteria	Firmicutes	Clostridia	Clostridiales	Lachnospiraceae	NA
ASV_1821	Bacteria	Proteobacteria	Alphaproteobacteria	Rhizobiales	Beijerinckiaceae	1174-901-12
ASV_1822	Bacteria	Bacteroidetes	Bacteroidia	Cytophagales	Hymenobacteraceae	Hymenobacter
ASV_1823	Bacteria	Bacteroidetes	Bacteroidia	Cytophagales	Spirosomaceae	Fibrisoma
ASV_1824	Bacteria	Bacteroidetes	Bacteroidia	Bacteroidales	NA	NA
ASV_1825	Bacteria	Firmicutes	Clostridia	Clostridiales	Lachnospiraceae	NA
ASV_1826	Bacteria	Firmicutes	Clostridia	Clostridiales	Lachnospiraceae	NA
ASV_1827	Bacteria	Bacteroidetes	Bacteroidia	Bacteroidales	Tannerellaceae	Parabacteroides
ASV_1828	Bacteria	Actinobacteria	Actinobacteria	Corynebacteriales	Corynebacteriaceae	Corynebacterium
ASV_1829	Bacteria	Actinobacteria	Actinobacteria	Streptomycetales	Streptomycetaceae	Streptomyces
ASV_1830	Bacteria	Actinobacteria	Actinobacteria	Corynebacteriales	Mycobacteriaceae	Mycobacterium
ASV_1831	Bacteria	Actinobacteria	Actinobacteria	Pseudonocardiales	Pseudonocardiaceae	Lechevalieria
ASV_1832	Bacteria	Firmicutes	Bacilli	Bacillales	Bacillaceae	Anoxybacillus
ASV_1833	Bacteria	Firmicutes	Bacilli	Bacillales	Sporolactobacillaceae	Sporolactobacillus
ASV_1834	Bacteria	Bacteroidetes	Bacteroidia	Bacteroidales	NA	NA
ASV_1835	Bacteria	Firmicutes	Erysipelotrichia	Erysipelotrichales	Erysipelotrichaceae	Coprobacillus
ASV_1836	Bacteria	Firmicutes	Clostridia	Clostridiales	Ruminococcaceae	Intestinimonas
ASV_1837	Bacteria	Proteobacteria	Deltaproteobacteria	Desulfovibrionales	Desulfovibrionaceae	Desulfovibrio
ASV_1838	Bacteria	Firmicutes	Clostridia	Clostridiales	Lachnospiraceae	Blautia
ASV_1839	Bacteria	Bacteroidetes	Bacteroidia	Bacteroidales	Bacteroidaceae	Bacteroides
ASV_1840	Bacteria	Bacteroidetes	Bacteroidia	Bacteroidales	Tannerellaceae	Parabacteroides
ASV_1841	Bacteria	Bacteroidetes	Bacteroidia	Bacteroidales	Tannerellaceae	Parabacteroides
ASV_1842	Bacteria	Firmicutes	Negativicutes	Selenomonadales	Veillonellaceae	NA
ASV_1843	Bacteria	Firmicutes	Clostridia	Thermoanaerobacterales	Family_III	Thermoanaerobacterium
ASV_1844	Bacteria	Proteobacteria	Gammaproteobacteria	Betaproteobacteriales	Burkholderiaceae	Duganella
ASV_1845	Bacteria	Firmicutes	Negativicutes	Selenomonadales	Veillonellaceae	Veillonella
ASV_1846	Bacteria	Firmicutes	Clostridia	Clostridiales	Lachnospiraceae	NA
ASV_1847	Bacteria	Actinobacteria	Actinobacteria	Micromonosporales	Micromonosporaceae	NA
ASV_1848	Bacteria	Bacteroidetes	Bacteroidia	Bacteroidales	Tannerellaceae	Parabacteroides
ASV_1849	Bacteria	Actinobacteria	Actinobacteria	Micrococcales	Micrococcaceae	Micrococcus
ASV_1850	Bacteria	Proteobacteria	Alphaproteobacteria	Acetobacterales	Acetobacteraceae	Acidiphilium
ASV_1851	Bacteria	Actinobacteria	Actinobacteria	Micrococcales	Microbacteriaceae	Curtobacterium
ASV_1852	Bacteria	Firmicutes	Clostridia	Clostridiales	Clostridiales_vadinBB60_group	NA
ASV_1853	Bacteria	Proteobacteria	Alphaproteobacteria	Acetobacterales	Acetobacteraceae	Roseomonas
ASV_1854	Bacteria	Proteobacteria	Alphaproteobacteria	Rhizobiales	Beijerinckiaceae	1174-901-12
ASV_1855	Bacteria	Firmicutes	Clostridia	Clostridiales	Clostridiales_vadinBB60_group	NA
ASV_1856	Bacteria	Firmicutes	Clostridia	Clostridiales	Lachnospiraceae	Lachnospiraceae_FCS020_group
ASV_1857	Bacteria	Firmicutes	Clostridia	Clostridiales	Clostridiaceae_1	Clostridium_sensu_stricto_9
ASV_1858	Bacteria	Proteobacteria	Gammaproteobacteria	Pseudomonadales	Pseudomonadaceae	Pseudomonas
ASV_1859	Bacteria	Bacteroidetes	Bacteroidia	NA	NA	NA
ASV_1860	Bacteria	Firmicutes	Clostridia	Clostridiales	Eubacteriaceae	Eubacterium
ASV_1861	Bacteria	Bacteroidetes	Bacteroidia	Bacteroidales	Rikenellaceae	Alistipes
ASV_1862	Bacteria	Firmicutes	Clostridia	Clostridiales	Ruminococcaceae	Caproiciproducens
ASV_1863	Bacteria	Bacteroidetes	Bacteroidia	Bacteroidales	Bacteroidaceae	Bacteroides
ASV_1864	Bacteria	Firmicutes	Clostridia	Clostridiales	Lachnospiraceae	Blautia
ASV_1865	Bacteria	Bacteroidetes	Bacteroidia	Bacteroidales	Tannerellaceae	NA
ASV_1866	Bacteria	Firmicutes	Clostridia	Clostridiales	Ruminococcaceae	Ruminococcaceae_UCG-009
ASV_1867	Bacteria	Firmicutes	Clostridia	Clostridiales	Ruminococcaceae	NA
ASV_1868	Bacteria	Firmicutes	Clostridia	Clostridiales	Lachnospiraceae	NA
ASV_1869	Bacteria	Firmicutes	Clostridia	Clostridiales	Lachnospiraceae	NA
ASV_1870	Bacteria	Firmicutes	Clostridia	Clostridiales	Lachnospiraceae	NA
ASV_1871	Bacteria	Bacteroidetes	Bacteroidia	Bacteroidales	Marinifilaceae	Odoribacter
ASV_1872	Bacteria	Proteobacteria	Gammaproteobacteria	Enterobacteriales	Enterobacteriaceae	Escherichia/Shigella
ASV_1873	Bacteria	Proteobacteria	Gammaproteobacteria	Betaproteobacteriales	Burkholderiaceae	Duganella
ASV_1874	Bacteria	Firmicutes	Negativicutes	Selenomonadales	Veillonellaceae	Veillonella
ASV_1875	Bacteria	Cyanobacteria	Oxyphotobacteria	Chloroplast	NA	NA
ASV_1876	Bacteria	Actinobacteria	Actinobacteria	Streptomycetales	Streptomycetaceae	E1B-B3-114
ASV_1877	Bacteria	Proteobacteria	Gammaproteobacteria	Betaproteobacteriales	Burkholderiaceae	NA
ASV_1878	Bacteria	Firmicutes	Clostridia	Clostridiales	Clostridiales_vadinBB60_group	NA
ASV_1879	Bacteria	Firmicutes	Bacilli	Bacillales	Staphylococcaceae	Staphylococcus
ASV_1880	Bacteria	Bacteroidetes	Bacteroidia	Bacteroidales	Rikenellaceae	Rikenella
ASV_1881	Bacteria	Proteobacteria	Deltaproteobacteria	Desulfovibrionales	Desulfovibrionaceae	Desulfovibrio
ASV_1882	Bacteria	Firmicutes	Clostridia	Clostridiales	Lachnospiraceae	NA
ASV_1883	Bacteria	Actinobacteria	Actinobacteria	Pseudonocardiales	Pseudonocardiaceae	Lechevalieria
ASV_1884	Bacteria	Actinobacteria	Actinobacteria	Micrococcales	Microbacteriaceae	Curtobacterium
ASV_1885	Bacteria	Bacteroidetes	Bacteroidia	Bacteroidales	Bacteroidaceae	Bacteroides
ASV_1886	Bacteria	Firmicutes	Clostridia	Clostridiales	Peptococcaceae	NA
ASV_1887	Bacteria	Firmicutes	Clostridia	Clostridiales	Lachnospiraceae	NA
ASV_1888	Bacteria	Firmicutes	Clostridia	Clostridiales	Lachnospiraceae	NA
ASV_1889	Bacteria	Firmicutes	Clostridia	Clostridiales	Lachnospiraceae	Tyzzerella_3
ASV_1890	Bacteria	Firmicutes	Clostridia	Clostridiales	Lachnospiraceae	NA
ASV_1891	Bacteria	Firmicutes	Clostridia	Clostridiales	Ruminococcaceae	Butyricicoccus
ASV_1892	Bacteria	Bacteroidetes	Bacteroidia	Bacteroidales	Marinifilaceae	Odoribacter
ASV_1893	Bacteria	Firmicutes	Clostridia	Clostridiales	Lachnospiraceae	Tyzzerella
ASV_1894	Bacteria	Firmicutes	Clostridia	Clostridiales	Family_XIII	NA
ASV_1895	Bacteria	Firmicutes	Clostridia	Clostridiales	Ruminococcaceae	Oscillospira
ASV_1896	Bacteria	Bacteroidetes	Bacteroidia	Bacteroidales	Marinifilaceae	Odoribacter
ASV_1897	Bacteria	Bacteroidetes	Bacteroidia	Bacteroidales	Marinifilaceae	Odoribacter
ASV_1898	Bacteria	Bacteroidetes	Bacteroidia	Cytophagales	Hymenobacteraceae	Hymenobacter
ASV_1899	Bacteria	Firmicutes	Negativicutes	Selenomonadales	Veillonellaceae	Veillonella
ASV_1900	Bacteria	Firmicutes	Bacilli	Bacillales	Bacillaceae	NA
ASV_1901	Bacteria	Proteobacteria	Gammaproteobacteria	Xanthomonadales	Xanthomonadaceae	Stenotrophomonas
ASV_1902	Bacteria	Proteobacteria	Alphaproteobacteria	Caulobacterales	Caulobacteraceae	NA
ASV_1903	Bacteria	Bacteroidetes	Bacteroidia	Bacteroidales	NA	NA
ASV_1904	Bacteria	Actinobacteria	Thermoleophilia	Solirubrobacterales	Solirubrobacteraceae	Solirubrobacter
ASV_1905	Bacteria	Firmicutes	Negativicutes	Selenomonadales	Veillonellaceae	Veillonella
ASV_1906	Bacteria	Proteobacteria	Gammaproteobacteria	Pseudomonadales	Pseudomonadaceae	Pseudomonas
ASV_1907	Bacteria	Proteobacteria	Alphaproteobacteria	Sphingomonadales	Sphingomonadaceae	Qipengyuania
ASV_1908	Bacteria	Actinobacteria	Actinobacteria	Propionibacteriales	Nocardioidaceae	Nocardioides
ASV_1909	Bacteria	Chloroflexi	Dehalococcoidia	S085	NA	NA
ASV_1910	Bacteria	Firmicutes	Clostridia	Clostridiales	Lachnospiraceae	Lachnospiraceae_UCG-010
ASV_1911	Bacteria	Firmicutes	Bacilli	Bacillales	Staphylococcaceae	Staphylococcus
ASV_1912	Bacteria	Firmicutes	Clostridia	Clostridiales	Ruminococcaceae	Intestinimonas
ASV_1913	Bacteria	Bacteroidetes	Bacteroidia	Bacteroidales	Tannerellaceae	Parabacteroides
ASV_1914	Bacteria	Bacteroidetes	Bacteroidia	Bacteroidales	Tannerellaceae	Parabacteroides
ASV_1915	Bacteria	Firmicutes	Bacilli	Bacillales	Bacillaceae	Bacillus
ASV_1916	Bacteria	Firmicutes	Bacilli	Bacillales	Planococcaceae	Caryophanon
ASV_1917	Bacteria	Proteobacteria	Alphaproteobacteria	Rhizobiales	Beijerinckiaceae	Methylobacterium
ASV_1918	Bacteria	Actinobacteria	Actinobacteria	Streptomycetales	Streptomycetaceae	Streptomyces
ASV_1919	Bacteria	Firmicutes	Bacilli	Bacillales	Bacillaceae	Ornithinibacillus
ASV_1920	Bacteria	Actinobacteria	Actinobacteria	Corynebacteriales	Corynebacteriaceae	Corynebacterium_1
ASV_1921	Bacteria	Proteobacteria	Gammaproteobacteria	Betaproteobacteriales	Burkholderiaceae	Undibacterium
ASV_1922	Bacteria	Proteobacteria	Alphaproteobacteria	Rickettsiales	Mitochondria	NA
ASV_1923	Bacteria	Firmicutes	Clostridia	Clostridiales	Lachnospiraceae	NA
ASV_1924	Bacteria	Bacteroidetes	Bacteroidia	Bacteroidales	Marinifilaceae	Odoribacter
ASV_1925	Bacteria	Firmicutes	Clostridia	Clostridiales	Lachnospiraceae	Natranaerovirga
ASV_1926	Bacteria	Firmicutes	Clostridia	Clostridiales	Lachnospiraceae	Natranaerovirga
ASV_1927	Bacteria	Firmicutes	Negativicutes	Selenomonadales	Veillonellaceae	NA
ASV_1928	Bacteria	Firmicutes	Clostridia	Clostridiales	Lachnospiraceae	NA
ASV_1929	Bacteria	Bacteroidetes	Bacteroidia	Bacteroidales	Rikenellaceae	Alistipes
ASV_1930	Bacteria	Bacteroidetes	Bacteroidia	Bacteroidales	Bacteroidaceae	Bacteroides
ASV_1931	Bacteria	Verrucomicrobia	Verrucomicrobiae	Verrucomicrobiales	Akkermansiaceae	Akkermansia
ASV_1932	Bacteria	Firmicutes	Clostridia	Clostridiales	Ruminococcaceae	Intestinimonas
ASV_1933	Bacteria	Firmicutes	Clostridia	Clostridiales	Ruminococcaceae	Anaerotruncus
ASV_1934	Bacteria	Bacteroidetes	Bacteroidia	Bacteroidales	Tannerellaceae	Parabacteroides
ASV_1935	Bacteria	Firmicutes	Clostridia	Clostridiales	Ruminococcaceae	Intestinimonas
ASV_1936	Bacteria	Proteobacteria	Gammaproteobacteria	Betaproteobacteriales	Burkholderiaceae	NA
ASV_1937	Bacteria	Firmicutes	Bacilli	Lactobacillales	Carnobacteriaceae	Granulicatella
ASV_1938	Bacteria	Bacteroidetes	Bacteroidia	Bacteroidales	Prevotellaceae	Prevotella
ASV_1939	Bacteria	Actinobacteria	Actinobacteria	Frankiales	Acidothermaceae	Acidothermus
ASV_1942	Bacteria	Proteobacteria	Alphaproteobacteria	Caulobacterales	Caulobacteraceae	Phenylobacterium
ASV_1943	Bacteria	Actinobacteria	Actinobacteria	Micrococcales	Cellulomonadaceae	Cellulomonas
ASV_1944	Bacteria	Firmicutes	Clostridia	Clostridiales	Lachnospiraceae	NA
ASV_1945	Bacteria	Actinobacteria	Actinobacteria	Pseudonocardiales	Pseudonocardiaceae	Pseudonocardia
ASV_1946	Bacteria	Firmicutes	Bacilli	Lactobacillales	Enterococcaceae	Enterococcus
ASV_1947	Bacteria	Actinobacteria	Actinobacteria	Streptomycetales	Streptomycetaceae	Streptomyces
ASV_1948	Bacteria	Firmicutes	Clostridia	Clostridiales	Lachnospiraceae	Eisenbergiella
ASV_1949	Bacteria	Firmicutes	Clostridia	Clostridiales	Lachnospiraceae	possible_genus_Sk018
ASV_1950	Bacteria	Bacteroidetes	Bacteroidia	Bacteroidales	NA	NA
ASV_1951	Bacteria	Firmicutes	Clostridia	Clostridiales	Lachnospiraceae	Lachnoclostridium_12
ASV_1952	Bacteria	Firmicutes	Clostridia	Clostridiales	Lachnospiraceae	Eisenbergiella
ASV_1953	Bacteria	Firmicutes	Clostridia	Clostridiales	Lachnospiraceae	NA
ASV_1954	Bacteria	Bacteroidetes	Bacteroidia	Bacteroidales	Dysgonomonadaceae	NA
ASV_1955	Bacteria	Bacteroidetes	Bacteroidia	Bacteroidales	Tannerellaceae	Parabacteroides
ASV_1956	Bacteria	Firmicutes	Negativicutes	Selenomonadales	Veillonellaceae	NA
ASV_1957	Bacteria	Bacteroidetes	Bacteroidia	Bacteroidales	Tannerellaceae	Parabacteroides
ASV_1958	Bacteria	Proteobacteria	Alphaproteobacteria	Rickettsiales	Mitochondria	NA
ASV_1959	Bacteria	Cyanobacteria	Oxyphotobacteria	Chloroplast	NA	NA
ASV_1960	Bacteria	Bacteroidetes	Bacteroidia	Bacteroidales	Bacteroidaceae	Bacteroides
ASV_1961	Bacteria	Actinobacteria	Actinobacteria	Frankiales	NA	NA
ASV_1962	Bacteria	Bacteroidetes	Bacteroidia	Bacteroidales	Marinifilaceae	Odoribacter
ASV_1963	Bacteria	Verrucomicrobia	Verrucomicrobiae	Verrucomicrobiales	Verrucomicrobiaceae	NA
ASV_1964	Bacteria	Bacteroidetes	Bacteroidia	Flavobacteriales	Flavobacteriaceae	Flavobacterium
ASV_1965	Bacteria	Proteobacteria	Gammaproteobacteria	Enterobacteriales	Enterobacteriaceae	Escherichia/Shigella
ASV_1966	Bacteria	Firmicutes	Bacilli	Bacillales	Bacillaceae	NA
ASV_1967	Bacteria	Bacteroidetes	Bacteroidia	Cytophagales	Hymenobacteraceae	Hymenobacter
ASV_1969	Bacteria	Proteobacteria	Alphaproteobacteria	Rhizobiales	Methylopilaceae	Hansschlegelia
ASV_1970	Bacteria	Firmicutes	Bacilli	Bacillales	Staphylococcaceae	Staphylococcus
ASV_1971	Bacteria	Bacteroidetes	Bacteroidia	Sphingobacteriales	env.OPS_17	NA
ASV_1972	Bacteria	Firmicutes	Clostridia	Clostridiales	Clostridiales_vadinBB60_group	NA
ASV_1973	Bacteria	Proteobacteria	Alphaproteobacteria	Sphingomonadales	Sphingomonadaceae	Sphingomonas
ASV_1974	Bacteria	Cyanobacteria	Oxyphotobacteria	Phormidesmiales	Nodosilineaceae	Nodosilinea_PCC-7104
ASV_1975	Bacteria	Actinobacteria	Actinobacteria	Frankiales	Geodermatophilaceae	Geodermatophilus
ASV_1976	Bacteria	Firmicutes	Erysipelotrichia	Erysipelotrichales	Erysipelotrichaceae	Coprobacillus
ASV_1978	Bacteria	Bacteroidetes	Bacteroidia	Bacteroidales	Bacteroidaceae	Bacteroides
ASV_1979	Bacteria	Proteobacteria	Gammaproteobacteria	Betaproteobacteriales	Burkholderiaceae	Massilia
ASV_1980	Bacteria	Firmicutes	Clostridia	Clostridiales	Lachnospiraceae	Hungatella
ASV_1981	Bacteria	Firmicutes	Clostridia	Clostridiales	Ruminococcaceae	Intestinimonas
ASV_1982	Bacteria	Firmicutes	Clostridia	Clostridiales	Lachnospiraceae	NA
ASV_1983	Bacteria	Firmicutes	Clostridia	Clostridiales	Ruminococcaceae	Anaerotruncus
ASV_1984	Bacteria	Firmicutes	Clostridia	Clostridiales	Lachnospiraceae	NA
ASV_1985	Bacteria	Bacteroidetes	Bacteroidia	Bacteroidales	Tannerellaceae	Parabacteroides
ASV_1986	Bacteria	Proteobacteria	Deltaproteobacteria	Desulfovibrionales	Desulfovibrionaceae	Desulfovibrio
ASV_1987	Bacteria	Firmicutes	Clostridia	Clostridiales	Lachnospiraceae	Lachnoclostridium
ASV_1988	Bacteria	Bacteroidetes	Bacteroidia	Bacteroidales	Bacteroidaceae	Bacteroides
ASV_1989	Bacteria	Bacteroidetes	Bacteroidia	Bacteroidales	Tannerellaceae	Parabacteroides
ASV_1990	Bacteria	Bacteroidetes	Bacteroidia	Bacteroidales	Tannerellaceae	Parabacteroides
ASV_1991	Bacteria	Firmicutes	Clostridia	Clostridiales	Lachnospiraceae	NA
ASV_1992	Bacteria	Firmicutes	Clostridia	Clostridiales	Lachnospiraceae	NA
ASV_1993	Bacteria	Bacteroidetes	Bacteroidia	Bacteroidales	Bacteroidaceae	Bacteroides
ASV_1994	Bacteria	Patescibacteria	Gracilibacteria	Candidatus_Peribacteria	NA	NA
ASV_1995	Bacteria	Actinobacteria	Actinobacteria	Propionibacteriales	Nocardioidaceae	Marmoricola
ASV_1996	Bacteria	Proteobacteria	Gammaproteobacteria	Betaproteobacteriales	Burkholderiaceae	Piscinibacter
ASV_1997	Bacteria	Bacteroidetes	Bacteroidia	Bacteroidales	Prevotellaceae	Prevotella
ASV_1998	Bacteria	Firmicutes	Clostridia	Clostridiales	Ruminococcaceae	Harryflintia
ASV_1999	Bacteria	Proteobacteria	Alphaproteobacteria	Rhizobiales	Beijerinckiaceae	1174-901-12
ASV_2000	Bacteria	Proteobacteria	Gammaproteobacteria	Pseudomonadales	Pseudomonadaceae	Pseudomonas
ASV_2001	Bacteria	Proteobacteria	Gammaproteobacteria	Enterobacteriales	Enterobacteriaceae	NA
ASV_2002	Bacteria	Actinobacteria	Actinobacteria	Frankiales	Geodermatophilaceae	Blastococcus
ASV_2003	Bacteria	Proteobacteria	Alphaproteobacteria	Rhizobiales	Beijerinckiaceae	Methylobacterium
ASV_2004	Bacteria	Proteobacteria	Alphaproteobacteria	Rhizobiales	Beijerinckiaceae	1174-901-12
ASV_2005	Bacteria	Proteobacteria	Gammaproteobacteria	Betaproteobacteriales	Burkholderiaceae	Aquabacterium
ASV_2006	Bacteria	Bacteroidetes	Bacteroidia	Bacteroidales	Marinifilaceae	Odoribacter
ASV_2007	Bacteria	Bacteroidetes	Bacteroidia	Cytophagales	Microscillaceae	NA
ASV_2008	Bacteria	Armatimonadetes	Armatimonadia	Armatimonadales	NA	NA
ASV_2009	Bacteria	Bacteroidetes	Bacteroidia	Cytophagales	Hymenobacteraceae	Adhaeribacter
ASV_2010	Bacteria	Bacteroidetes	Bacteroidia	Sphingobacteriales	Sphingobacteriaceae	Pedobacter
ASV_2012	Bacteria	Firmicutes	Clostridia	Clostridiales	Lachnospiraceae	NA
ASV_2013	Bacteria	Proteobacteria	Gammaproteobacteria	Enterobacteriales	Enterobacteriaceae	NA
ASV_2014	Bacteria	Firmicutes	Clostridia	Clostridiales	Lachnospiraceae	NA
ASV_2015	Bacteria	Proteobacteria	Gammaproteobacteria	Enterobacteriales	Enterobacteriaceae	NA
ASV_2016	Bacteria	Actinobacteria	Actinobacteria	Pseudonocardiales	Pseudonocardiaceae	Lechevalieria
ASV_2017	Bacteria	Actinobacteria	Actinobacteria	Streptomycetales	Streptomycetaceae	Streptomyces
ASV_2018	Bacteria	Actinobacteria	Actinobacteria	Streptomycetales	Streptomycetaceae	Streptomyces
ASV_2019	Bacteria	Firmicutes	Clostridia	Clostridiales	Ruminococcaceae	NA
ASV_2020	Bacteria	Firmicutes	Clostridia	Clostridiales	Lachnospiraceae	Lachnospiraceae_FCS020_group
ASV_2021	Bacteria	Proteobacteria	Gammaproteobacteria	Pseudomonadales	Pseudomonadaceae	Pseudomonas
ASV_2022	Bacteria	Firmicutes	Clostridia	Clostridiales	Peptococcaceae	NA
ASV_2023	Bacteria	Firmicutes	Clostridia	Clostridiales	Lachnospiraceae	NA
ASV_2024	Bacteria	Firmicutes	Clostridia	Clostridiales	Lachnospiraceae	NA
ASV_2025	Bacteria	Firmicutes	Clostridia	Clostridiales	Ruminococcaceae	NA
ASV_2026	Bacteria	Firmicutes	Clostridia	Clostridiales	Lachnospiraceae	Blautia
ASV_2027	Bacteria	Firmicutes	Negativicutes	Selenomonadales	Veillonellaceae	NA
ASV_2028	Bacteria	Proteobacteria	Deltaproteobacteria	Desulfovibrionales	Desulfovibrionaceae	Bilophila
ASV_2029	Bacteria	Bacteroidetes	Bacteroidia	Bacteroidales	Tannerellaceae	Parabacteroides
ASV_2030	Bacteria	Proteobacteria	Alphaproteobacteria	Rickettsiales	Rickettsiaceae	Rickettsia
ASV_2031	Bacteria	Firmicutes	Bacilli	Bacillales	Bacillaceae	NA
ASV_2032	Bacteria	Chloroflexi	OLB14	NA	NA	NA
ASV_2033	Bacteria	Proteobacteria	Gammaproteobacteria	Pseudomonadales	Pseudomonadaceae	Pseudomonas
ASV_2034	Bacteria	Bacteroidetes	Bacteroidia	Bacteroidales	Prevotellaceae	Prevotella
ASV_2035	Bacteria	Firmicutes	Clostridia	Clostridiales	Ruminococcaceae	Ruminococcus_1
ASV_2036	Bacteria	Proteobacteria	Alphaproteobacteria	Sneathiellales	Sneathiellaceae	Taonella
ASV_2037	Bacteria	Proteobacteria	Alphaproteobacteria	Rhizobiales	Xanthobacteraceae	Nitrobacter
ASV_2038	Bacteria	Actinobacteria	Actinobacteria	Corynebacteriales	Corynebacteriaceae	Corynebacterium_1
ASV_2039	Bacteria	Proteobacteria	Gammaproteobacteria	Pseudomonadales	Pseudomonadaceae	Pseudomonas
ASV_2040	Bacteria	Proteobacteria	Gammaproteobacteria	Betaproteobacteriales	Burkholderiaceae	NA
ASV_2041	Bacteria	Firmicutes	Clostridia	Clostridiales	Ruminococcaceae	NA
ASV_2042	Bacteria	Bacteroidetes	Bacteroidia	Bacteroidales	NA	NA
ASV_2043	Bacteria	Proteobacteria	Gammaproteobacteria	Enterobacteriales	Enterobacteriaceae	NA
ASV_2044	Bacteria	Planctomycetes	Phycisphaerae	Tepidisphaerales	WD2101_soil_group	NA
ASV_2045	Bacteria	Proteobacteria	Gammaproteobacteria	Enterobacteriales	Enterobacteriaceae	NA
ASV_2046	Bacteria	Firmicutes	Clostridia	Clostridiales	Lachnospiraceae	NA
ASV_2047	Bacteria	Bacteroidetes	Bacteroidia	Flavobacteriales	Flavobacteriaceae	Flavobacterium
ASV_2048	Bacteria	Firmicutes	Negativicutes	Selenomonadales	Veillonellaceae	NA
ASV_2049	Bacteria	Firmicutes	Clostridia	Clostridiales	Lachnospiraceae	NA
ASV_2050	Bacteria	Firmicutes	Clostridia	Clostridiales	Lachnospiraceae	NA
ASV_2051	Bacteria	Proteobacteria	Deltaproteobacteria	Desulfovibrionales	Desulfovibrionaceae	Bilophila
ASV_2052	Bacteria	Firmicutes	Clostridia	Clostridiales	Lachnospiraceae	Lachnoclostridium
ASV_2053	Bacteria	Firmicutes	Clostridia	Clostridiales	Lachnospiraceae	Lachnoclostridium
ASV_2054	Bacteria	Bacteroidetes	Bacteroidia	Bacteroidales	Bacteroidaceae	Bacteroides
ASV_2055	Bacteria	Bacteroidetes	Bacteroidia	Bacteroidales	Bacteroidaceae	Bacteroides
ASV_2056	Bacteria	Firmicutes	Negativicutes	Selenomonadales	Veillonellaceae	NA
ASV_2057	Bacteria	Bacteroidetes	Bacteroidia	Bacteroidales	Bacteroidaceae	Bacteroides
ASV_2058	Bacteria	Bacteroidetes	Bacteroidia	Bacteroidales	Marinifilaceae	Odoribacter
ASV_2059	Bacteria	Firmicutes	Negativicutes	Selenomonadales	Veillonellaceae	Veillonella
ASV_2060	Bacteria	Firmicutes	Clostridia	Clostridiales	Clostridiaceae_1	Clostridium_sensu_stricto_9
ASV_2061	Bacteria	Proteobacteria	Gammaproteobacteria	Enterobacteriales	Enterobacteriaceae	Franconibacter
ASV_2062	Bacteria	Proteobacteria	Alphaproteobacteria	Rhodobacterales	Rhodobacteraceae	NA
ASV_2063	Bacteria	Acidobacteria	Blastocatellia_(Subgroup_4)	Blastocatellales	Blastocatellaceae	NA
ASV_2064	Bacteria	Actinobacteria	Actinobacteria	Corynebacteriales	Corynebacteriaceae	Corynebacterium_1
ASV_2065	Bacteria	Actinobacteria	Thermoleophilia	Solirubrobacterales	Solirubrobacteraceae	Solirubrobacter
ASV_2066	Bacteria	Proteobacteria	Gammaproteobacteria	Xanthomonadales	Xanthomonadaceae	Xanthomonas
ASV_2067	Bacteria	Proteobacteria	Alphaproteobacteria	Rhizobiales	Beijerinckiaceae	Methylobacterium
ASV_2068	Bacteria	Proteobacteria	Gammaproteobacteria	Pseudomonadales	Pseudomonadaceae	Pseudomonas
ASV_2069	Bacteria	Proteobacteria	Gammaproteobacteria	Betaproteobacteriales	Burkholderiaceae	Methylibium
ASV_2070	Bacteria	Actinobacteria	Actinobacteria	Frankiales	Geodermatophilaceae	Geodermatophilus
ASV_2071	Bacteria	Planctomycetes	Planctomycetacia	Isosphaerales	Isosphaeraceae	Singulisphaera
ASV_2072	Bacteria	Firmicutes	Clostridia	Clostridiales	Lachnospiraceae	NA
ASV_2073	Bacteria	Proteobacteria	Gammaproteobacteria	Enterobacteriales	Enterobacteriaceae	NA
ASV_2074	Bacteria	Actinobacteria	Actinobacteria	Micrococcales	Micrococcaceae	Pseudarthrobacter
ASV_2075	Bacteria	Firmicutes	Bacilli	Bacillales	Bacillaceae	Bacillus
ASV_2076	Bacteria	Proteobacteria	Gammaproteobacteria	Betaproteobacteriales	Nitrosomonadaceae	GOUTA6
ASV_2077	Bacteria	Proteobacteria	Gammaproteobacteria	Pseudomonadales	Moraxellaceae	Psychrobacter
ASV_2078	Bacteria	Firmicutes	Clostridia	Clostridiales	Ruminococcaceae	GCA-900066225
ASV_2079	Bacteria	Proteobacteria	Deltaproteobacteria	Desulfovibrionales	Desulfovibrionaceae	NA
ASV_2080	Bacteria	Bacteroidetes	Bacteroidia	Bacteroidales	Tannerellaceae	Parabacteroides
ASV_2081	Bacteria	Actinobacteria	Actinobacteria	Corynebacteriales	Corynebacteriaceae	Corynebacterium_1
ASV_2082	Bacteria	Firmicutes	Clostridia	Clostridiales	Lachnospiraceae	NA
ASV_2083	Bacteria	Firmicutes	Clostridia	Clostridiales	Lachnospiraceae	NA
ASV_2084	Bacteria	Bacteroidetes	Bacteroidia	Bacteroidales	Tannerellaceae	Parabacteroides
ASV_2085	Bacteria	Bacteroidetes	Bacteroidia	Bacteroidales	Marinifilaceae	Odoribacter
ASV_2086	Bacteria	Firmicutes	Clostridia	Clostridiales	Ruminococcaceae	Anaerotruncus
ASV_2087	Bacteria	Firmicutes	Clostridia	Clostridiales	Ruminococcaceae	Anaerotruncus
ASV_2088	Bacteria	Bacteroidetes	Bacteroidia	Bacteroidales	Marinifilaceae	Odoribacter
ASV_2089	Bacteria	Bacteroidetes	Bacteroidia	Bacteroidales	Tannerellaceae	Parabacteroides
ASV_2090	Bacteria	Firmicutes	Bacilli	Lactobacillales	Enterococcaceae	Enterococcus
ASV_2091	Bacteria	Bacteroidetes	Bacteroidia	Bacteroidales	Tannerellaceae	Parabacteroides
ASV_2092	Bacteria	Firmicutes	Clostridia	Clostridiales	Lachnospiraceae	NA
ASV_2093	Bacteria	Firmicutes	Clostridia	Clostridiales	Lachnospiraceae	NA
ASV_2094	Bacteria	Firmicutes	Clostridia	Clostridiales	Lachnospiraceae	Natranaerovirga
ASV_2095	Bacteria	Firmicutes	Bacilli	Bacillales	Family_XI	Gemella
ASV_2096	Bacteria	Proteobacteria	Gammaproteobacteria	Pseudomonadales	Moraxellaceae	Acinetobacter
ASV_2097	Bacteria	Bacteroidetes	Bacteroidia	Bacteroidales	Marinifilaceae	Odoribacter
ASV_2098	Bacteria	Proteobacteria	Alphaproteobacteria	Sphingomonadales	Sphingomonadaceae	Altererythrobacter
ASV_2099	Bacteria	Firmicutes	Clostridia	Clostridiales	Lachnospiraceae	NA
ASV_2100	Bacteria	Proteobacteria	Alphaproteobacteria	Rickettsiales	Rickettsiaceae	Rickettsia
ASV_2101	Bacteria	Bacteroidetes	Bacteroidia	Bacteroidales	Prevotellaceae	Prevotella
ASV_2102	Bacteria	Proteobacteria	Gammaproteobacteria	Enterobacteriales	Enterobacteriaceae	Escherichia/Shigella
ASV_2103	Bacteria	Proteobacteria	Gammaproteobacteria	Enterobacteriales	Enterobacteriaceae	Cedecea
ASV_2104	Bacteria	Proteobacteria	Gammaproteobacteria	Enterobacteriales	Enterobacteriaceae	Escherichia/Shigella
ASV_2105	Bacteria	Firmicutes	Clostridia	Clostridiales	Family_XIII	Mogibacterium
ASV_2106	Bacteria	Firmicutes	Clostridia	Clostridiales	Lachnospiraceae	Lachnospiraceae_FCS020_group
ASV_2107	Bacteria	Proteobacteria	Gammaproteobacteria	Enterobacteriales	Enterobacteriaceae	NA
ASV_2108	Bacteria	Actinobacteria	Actinobacteria	Pseudonocardiales	Pseudonocardiaceae	NA
ASV_2109	Bacteria	Cyanobacteria	Oxyphotobacteria	Nostocales	Nostocaceae	Nostoc_PCC-73102
ASV_2110	Bacteria	Proteobacteria	Alphaproteobacteria	Acetobacterales	Acetobacteraceae	Acidiphilium
ASV_2111	Bacteria	Proteobacteria	Alphaproteobacteria	Rhizobiales	Rhizobiaceae	Allorhizobium-Neorhizobium-Pararhizobium-Rhizobium
ASV_2112	Bacteria	Proteobacteria	Alphaproteobacteria	Sphingomonadales	Sphingomonadaceae	Sphingomonas
ASV_2113	Bacteria	Acidobacteria	Acidobacteriia	Acidobacteriales	Acidobacteriaceae_(Subgroup_1)	Bryocella
ASV_2114	Bacteria	Actinobacteria	Actinobacteria	Pseudonocardiales	Pseudonocardiaceae	Lechevalieria
ASV_2115	Bacteria	Actinobacteria	Actinobacteria	Streptosporangiales	Streptosporangiaceae	Nonomuraea
ASV_2116	Bacteria	Firmicutes	Bacilli	Bacillales	Bacillaceae	Bacillus
ASV_2117	Bacteria	Firmicutes	Bacilli	Lactobacillales	Streptococcaceae	Streptococcus
ASV_2118	Bacteria	Proteobacteria	Gammaproteobacteria	Pseudomonadales	Pseudomonadaceae	Pseudomonas
ASV_2119	Bacteria	Proteobacteria	Alphaproteobacteria	Rhodospirillales	NA	NA
ASV_2120	Bacteria	Proteobacteria	Deltaproteobacteria	Desulfovibrionales	Desulfovibrionaceae	Bilophila
ASV_2121	Bacteria	Firmicutes	Clostridia	Clostridiales	Family_XIII	NA
ASV_2122	Bacteria	Proteobacteria	Alphaproteobacteria	Paracaedibacterales	Paracaedibacteraceae	NA
ASV_2123	Bacteria	Firmicutes	Clostridia	Clostridiales	Ruminococcaceae	NA
ASV_2124	Bacteria	Bacteroidetes	Bacteroidia	Bacteroidales	Tannerellaceae	Parabacteroides
ASV_2125	Bacteria	Bacteroidetes	Bacteroidia	Flavobacteriales	Weeksellaceae	Chryseobacterium
ASV_2126	Bacteria	Firmicutes	Bacilli	Bacillales	Family_XI	Gemella
ASV_2127	Bacteria	Bacteroidetes	Bacteroidia	Chitinophagales	Chitinophagaceae	Cnuella
ASV_2128	Bacteria	Verrucomicrobia	Verrucomicrobiae	Pedosphaerales	Pedosphaeraceae	NA
ASV_2129	Bacteria	Cyanobacteria	Oxyphotobacteria	Chloroplast	NA	NA
ASV_2130	Bacteria	Firmicutes	Bacilli	Bacillales	Paenibacillaceae	Paenibacillus
ASV_2131	Bacteria	Proteobacteria	Alphaproteobacteria	Rhodospirillales	NA	NA
ASV_2132	Bacteria	Firmicutes	Bacilli	Bacillales	Family_XI	Gemella
ASV_2133	Bacteria	Firmicutes	Bacilli	Bacillales	Family_XI	Gemella
ASV_2134	Bacteria	Firmicutes	Negativicutes	Selenomonadales	Veillonellaceae	Veillonella
ASV_2135	Bacteria	Firmicutes	Bacilli	Bacillales	Bacillaceae	Bacillus
ASV_2136	Bacteria	Bacteroidetes	Bacteroidia	Bacteroidales	Prevotellaceae	Alloprevotella
ASV_2137	Bacteria	Proteobacteria	Gammaproteobacteria	Pseudomonadales	Pseudomonadaceae	Pseudomonas
ASV_2138	Bacteria	Bacteroidetes	Bacteroidia	Sphingobacteriales	Sphingobacteriaceae	Sphingobacterium
ASV_2139	Bacteria	Proteobacteria	Alphaproteobacteria	Sphingomonadales	Sphingomonadaceae	Novosphingobium
ASV_2140	Bacteria	Firmicutes	Erysipelotrichia	Erysipelotrichales	Erysipelotrichaceae	Faecalitalea
ASV_2141	Bacteria	Bacteroidetes	Bacteroidia	Cytophagales	Spirosomaceae	Fibrisoma
ASV_2142	Bacteria	Bacteroidetes	Bacteroidia	Cytophagales	Spirosomaceae	Fibrisoma
ASV_2143	Bacteria	Proteobacteria	Alphaproteobacteria	Acetobacterales	Acetobacteraceae	NA
ASV_2144	Bacteria	Firmicutes	Clostridia	Clostridiales	Lachnospiraceae	NA
ASV_2145	Bacteria	Proteobacteria	Gammaproteobacteria	Enterobacteriales	Enterobacteriaceae	NA
ASV_2146	Bacteria	Actinobacteria	Actinobacteria	Streptomycetales	Streptomycetaceae	Streptomyces
ASV_2147	Bacteria	Firmicutes	Clostridia	Thermoanaerobacterales	Family_III	Thermoanaerobacterium
ASV_2148	Bacteria	Proteobacteria	Deltaproteobacteria	Desulfovibrionales	Desulfovibrionaceae	Bilophila
ASV_2149	Bacteria	Firmicutes	Clostridia	Clostridiales	Ruminococcaceae	Intestinimonas
ASV_2150	Bacteria	Firmicutes	Clostridia	Clostridiales	Lachnospiraceae	NA
ASV_2151	Bacteria	Proteobacteria	Deltaproteobacteria	Desulfovibrionales	Desulfovibrionaceae	Bilophila
ASV_2152	Bacteria	Bacteroidetes	Bacteroidia	Bacteroidales	Rikenellaceae	Alistipes
ASV_2153	Bacteria	Firmicutes	Clostridia	Clostridiales	Lachnospiraceae	Blautia
ASV_2154	Bacteria	Firmicutes	Clostridia	Clostridiales	Lachnospiraceae	NA
ASV_2155	Bacteria	Bacteroidetes	Bacteroidia	Bacteroidales	Rikenellaceae	Alistipes
ASV_2156	Bacteria	Proteobacteria	Deltaproteobacteria	Desulfovibrionales	Desulfovibrionaceae	NA
[truncated: 2,711 more rows]
