# Supplementary material for: Vertically transmitted microbiome protects eggs from fungal infection and egg failure
Source: Anim Microbiome. 2021 Jun 16;3:43. doi: 10.1186/s42523-021-00104-5 (PMC8207602; doi:10.1186/s42523-021-00104-5)
Supplement: Supplementary file 7 — Additional file 7. Community composition data for cloacal and eggshell samples. [file 42523_2021_104_MOESM7_ESM.xlsx]

## Sheet: 2019 Cloaca Composition %
sample	type	toe.clip	treatment	Enterobacteriaceae	Helicobacteraceae	Planococcaceae	Bacteroidaceae	Tannerellaceae	Lachnospiraceae	Streptomycetaceae	NA	Ruminococcaceae	Erysipelotrichaceae	Micrococcaceae	Bacillaceae	Enterococcaceae	NA	Burkholderiaceae	Corynebacteriaceae	Mitochondria	Akkermansiaceae	Marinifilaceae	Veillonellaceae	Rikenellaceae	Desulfovibrionaceae	Pseudonocardiaceae	Peptococcaceae	Christensenellaceae	Family_XIII	Halomonadaceae	NA	Clostridiales_vadinBB60_group	Eggerthellaceae	Mycobacteriaceae	Family_XI	Nocardiaceae	Eubacteriaceae	Microbacteriaceae	Beijerinckiaceae	Streptosporangiaceae	Paracaedibacteraceae	Dysgonomonadaceae	NA	Nocardioidaceae	Sporolactobacillaceae	Carnobacteriaceae	Staphylococcaceae	Methanomassiliicoccaceae	Pseudomonadaceae
GH01	field_swab	101	Dissected	0.979933	0	0	0	0	0	0	0	0	0	0	0	0	0	0	0.0200669	0	0	0	0	0	0	0	0	0	0	0	0	0	0	0	0	0	0	0	0	0	0	0	0	0	0	0	0	0	0
GH02	field_swab	2	Dissected	0.238945	0.274727	0	0.100791	0.0426365	0.100414	0	0.0557439	0.0608663	0.0231262	0	0	0	0.0053484	0	0.00173258	0	0.0122034	0.040452	0.00241055	0.0112241	0.0124294	0	0.00399247	0	0.00165725	0	0	0.00730697	0.00286252	0	0	0	0	0	0	0	0	0	0	0	0	0	0	0	0
GH04	field_swab	4	Dissected	0.160002	0	0	0.244974	0.0786252	0.243682	0	0.023756	0.067393	0.0242615	0.00174099	0	0	0	0.00275188	0	0	0.0101651	0.0291475	0.00848029	0.0312254	0.0187016	0	0.0236437	0.00196563	0.0041559	0	0	0.0102774	0.0064585	0	0	0	0.00460519	0	0	0	0	0.00398742	0	0	0	0	0	0	0
GH05	field_swab	5	Dissected	0.327063	0.662725	0	0	0	0	0	0	0	0	0	0	0	0	0	0.0102123	0	0	0	0	0	0	0	0	0	0	0	0	0	0	0	0	0	0	0	0	0	0	0	0	0	0	0	0	0	0
GH13	field_swab	13	Dissected	0.957323	0.0305091	0	0	0	0	0	0	0	0	0.00161045	0	0	0	0.00501029	0.00313143	0	0	0	0	0	0	0	0	0	0	0	0	0	0	0	0	0	0	0	0	0	0	0	0	0	0	0	0	0	0.00241568
GH17	field_swab	17	Dissected	0.995824	0	0	0	0	0	0	0	0	0	0	0	0.00104408	0	0.00185615	0	0	0	0	0	0	0	0	0	0	0	0	0	0	0	0	0	0	0	0	0	0	0	0	0	0	0	0	0	0	0
GH18	field_swab	18	Dissected	0	0	0	0.3213	0.117569	0.303667	0	0.0164983	0.0864646	0.0155144	0	0	0	0.00325425	0.000983842	0	0	0.00385969	0.0400348	0.00836266	0.00942218	0.0527112	0	0.00196768	0	0.00832482	0	0	0.000605441	0.00616793	0	0	0	0.000454081	0	0	0	0	0	0	0	0	0	0	0.000302721	0
GH21	field_swab	21	Dissected	0.173187	0	0	0.0810612	0.0953994	0.42845	0	0.0249506	0.0665538	0.00203218	0	0	0	0.000677392	0.00654812	0	0	0.00378211	0.0480948	0.0159752	0.00903189	0.0139994	0	0.00355631	0.00739486	0.00304826	0	0	0.00197573	0.000564493	0	0	0	0	0	0	0	0	0	0	0	0	0	0	0.00220152	0
GH22	field_swab	22	Dissected	1	0	0	0	0	0	0	0	0	0	0	0	0	0	0	0	0	0	0	0	0	0	0	0	0	0	0	0	0	0	0	0	0	0	0	0	0	0	0	0	0	0	0	0	0	0
GH23	field_swab	23	Dissected	0.982331	0	0	0.00349498	0.0036406	0.00388331	0	0.00189311	0	0	0	0	0	0.000873744	0.00174749	0	0	0	0.000533955	0	0	0.000922285	0	0	0	0	0	0	0	0	0	0	0	0	0	0	0	0	0	0	0	0	0	0	0	0.000679579
GH24	field_swab	24	Dissected	0.99601	0	0	0.000343997	0	0	0	0	0	0	0	0	0	0	0	0	0	0	0	0	0	0	0	0	0	0	0	0	0	0	0	0	0.00364637	0	0	0	0	0	0	0	0	0	0	0	0	0
GH03	field_swab	3	Induced	0.196232	0.642375	0	0.0646996	0.0277284	0.0419481	0	0	0.00639886	0.00497689	0	0	0	0.00426591	0.00391042	0	0	0	0.00106648	0	0	0.00639886	0	0	0	0	0	0	0	0	0	0	0	0	0	0	0	0	0	0	0	0	0	0	0	0
GH07	field_swab	7	Induced	0.0217245	0	0	0.396303	0.0524221	0.257253	0	0.00519498	0.117461	0.00303603	0	0	0.000202402	0	0.00215895	0	0	0.00222642	0.037107	0.0227365	0.00991769	0.0310349	0	0.00452031	0	0.0111321	0	0	0.00344083	0.00883821	0	0	0	0	0	0	0	0.00789367	0	0	0	0	0	0	0.00155175	0
GH09	field_swab	9	Induced	0.546566	0.452681	0	0	0	0.000752587	0	0	0	0	0	0	0	0	0	0	0	0	0	0	0	0	0	0	0	0	0	0	0	0	0	0	0	0	0	0	0	0	0	0	0	0	0	0	0	0
GH11	field_swab	11	Induced	0.0462385	0	0	0.158066	0.260524	0.323601	0	0.02261	0.0835823	0.00760456	0	0	0	0	0	0	0	0	0.0303504	0.0064503	0.0113389	0.015277	0	0.00875883	0	0.00543183	0	0	0.00536393	0.00291961	0	0	0	0	0	0	0	0	0	0	0	0	0	0	0	0
GH19	field_swab	19	Induced	0.99701	0	0.00298954	0	0	0	0	0	0	0	0	0	0	0	0	0	0	0	0	0	0	0	0	0	0	0	0	0	0	0	0	0	0	0	0	0	0	0	0	0	0	0	0	0	0	0
GH20	field_swab	20	Induced	0.596759	0.37057	0	0	0.00144908	0.00171255	0	0.00144908	0	0	0	0	0	0	0.0156765	0.00487419	0	0	0	0	0.00118561	0	0	0	0	0	0	0	0	0	0	0	0	0	0	0	0	0	0	0	0	0	0	0	0	0.00447899
GH25	field_swab	25	Induced	0.997048	0	0	0	0	0	0	0	0	0	0	0	0	0	0.00295182	0	0	0	0	0	0	0	0	0	0	0	0	0	0	0	0	0	0	0	0	0	0	0	0	0	0	0	0	0	0	0
GH26	field_swab	26	Induced	0	0	0	0.433162	0.109178	0.190662	0	0.00230783	0.0853897	0.00692349	0	0	0	0	0	0	0	0.0127818	0.0426061	0.0220131	0.0232558	0.0532576	0	0.00195278	0	0.00248535	0	0	0.00958637	0.00443813	0	0	0	0	0	0	0	0	0	0	0	0	0	0	0	0
GH28	field_swab	28	Induced	0.800988	0.0700809	0	0	0	0.0049416	0	0.00539084	0	0	0.00449236	0	0	0	0.0750225	0.0112309	0	0	0.00718778	0	0	0	0	0	0	0	0	0	0.00673854	0	0	0	0	0	0	0	0	0	0	0	0	0	0	0	0	0.0139263
GH29	field_swab	29	Induced	0.0126919	0.0210323	0.0136589	0.120513	0.121359	0.39913	0	0.0433942	0.0664813	0.0529433	0	0	0.00120875	0.0113623	0	0	0	0.0014505	0.0657561	0.00495588	0.0170434	0.00326363	0	0.00568113	0.0043515	0.00713163	0	0	0.00942826	0.00447238	0	0	0	0.00592288	0	0	0	0	0	0	0	0	0	0	0.0014505	0
mean				0.525042	0.120224	0.000792782	0.0916528	0.0433586	0.109528	0	0.00967566	0.0305043	0.0066866	0.000373514	0	0.000116916	0.00122771	0.00564847	0.0024404	0	0.00221281	0.0163018	0.00435164	0.00588786	0.00990457	0	0.00257492	0.000652952	0.0020651	0	0	0.00260588	0.00174866	0	0	0.000173637	0.00052296	0	0	0	0.000375889	0.000189877	0	0	0	0	0	0.000262214	0.00102384
sd				0.423195	0.220491	0.00301914	0.139993	0.0668943	0.151934	0	0.0159088	0.0407102	0.0129848	0.00106949	0	0.000339492	0.00279342	0.0163031	0.00521826	0	0.00417769	0.0215771	0.00732423	0.00895266	0.0165891	0	0.00541059	0.00185108	0.00331301	0	0	0.0037914	0.00274219	0	0	0.000795703	0.00159297	0	0	0	0.00172254	0.000870126	0	0	0	0	0	0.000632706	0.00314871
se				0.0923487	0.048115	0.00065883	0.030549	0.0145975	0.0331547	0	0.00347158	0.00888369	0.00283351	0.000233382	0	7.40833e-05	0.000609574	0.00355762	0.00113872	0	0.000911647	0.00470851	0.00159828	0.00195363	0.00362004	0	0.00118069	0.000403939	0.000722958	0	0	0.000827351	0.000598394	0	0	0.000173637	0.000347615	0	0	0	0.000375889	0.000189877	0	0	0	0	0	0.000138068	0.000687106
GH31	lab_swab	5	Dissected	0.681929	0.173398	0	0.00731198	0.00208914	0.0205432	0	0	0	0.00400418	0.00261142	0	0	0	0.0104457	0.0866992	0	0	0.00261142	0	0	0	0	0	0	0	0	0	0	0	0	0	0	0	0	0	0	0	0	0	0.00226323	0	0	0	0	0
GH33	lab_swab	21	Dissected	0.692308	0	0	0.0370081	0.0348837	0.156306	0	0.00805009	0.0291816	0.00402504	0	0	0	0	0.00212433	0	0	0.00436047	0.00581395	0.00581395	0.00368962	0.0032424	0	0.00122987	0.00559034	0.000894454	0	0	0	0.00402504	0	0	0	0	0	0	0	0	0	0	0	0	0	0	0	0
GH35	lab_swab	22	Dissected	0.579956	0.0197113	0	0.134092	0.0322043	0.0699611	0	0.0108273	0.0533037	0.0305386	0	0	0	0	0	0	0	0.00610772	0.0180455	0	0	0.00916158	0	0	0	0	0	0	0.0297057	0	0	0	0	0	0	0	0	0	0.00638534	0	0	0	0	0	0	0
GH45	lab_swab	4	Dissected	0.972582	0	0	0	0	0	0	0	0	0	0.0020676	0.00062927	0	0	0	0.0220245	0	0	0	0	0	0	0	0	0	0	0	0	0	0	0	0	0	0	0	0	0	0	0	0	0	0	0	0	0	0.00125854
GH46	lab_swab	23	Dissected	0.762376	0	0	0.0767493	0.0141538	0.0425942	0	0.0193368	0.0105655	0.0080404	0	0	0.000265798	0.00651206	0	0	0	0.00724301	0.0242541	0	0.0140873	0.00239219	0	0	0	0	0	0	0.00837265	0.000996744	0	0	0	0	0	0	0	0	0	0	0	0	0	0	0	0
GH47	lab_swab	17	Dissected	0.825107	0	0	0.0425721	0.0203571	0.0542047	0	0.0135714	0.00840132	0.00161564	0	0	0.00823976	0	0.00105017	0	0	0.00775507	0.0105017	0	0.00169642	0.00121173	0	0	0	0.00129251	0	0	0.00105017	0.00137329	0	0	0	0	0	0	0	0	0	0	0	0	0	0	0	0
GH48	lab_swab	13	Dissected	0.577683	0.418806	0	0	0	0	0	0	0	0	0	0	0	0	0.00285275	0.000658328	0	0	0	0	0	0	0	0	0	0	0	0	0	0	0	0	0	0	0	0	0	0	0	0	0	0	0	0	0	0
GH50	lab_swab	18	Dissected	0.563875	0	0	0.16538	0.0306831	0.0783481	0	0.0117715	0.0490158	0.031455	0	0	0	0.00270166	0	0	0	0.00463142	0.0152451	0.00135083	0.00810498	0.007912	0	0	0	0	0	0	0.0270166	0.00250868	0	0	0	0	0	0	0	0	0	0	0	0	0	0	0	0
GH53	lab_swab	24	Dissected	1	0	0	0	0	0	0	0	0	0	0	0	0	0	0	0	0	0	0	0	0	0	0	0	0	0	0	0	0	0	0	0	0	0	0	0	0	0	0	0	0	0	0	0	0	0
GH30	lab_swab	3	Induced	0.573285	0.39278	0	0	0	0	0	0	0	0	0.0151625	0	0	0	0.00361011	0.0151625	0	0	0	0	0	0	0	0	0	0	0	0	0	0	0	0	0	0	0	0	0	0	0	0	0	0	0	0	0	0
GH32	lab_swab	9	Induced	0.0452099	0.919268	0	0	0.0100466	0	0	0.00789379	0	0	0	0	0	0	0	0.0175816	0	0	0	0	0	0	0	0	0	0	0	0	0	0	0	0	0	0	0	0	0	0	0	0	0	0	0	0	0	0
GH34	lab_swab	20	Induced	0.810643	0.179006	0	0	0	0	0	0	0	0	0	0	0.00304433	0	0	0.00730638	0	0	0	0	0	0	0	0	0	0	0	0	0	0	0	0	0	0	0	0	0	0	0	0	0	0	0	0	0	0
GH36	lab_swab	28	Induced	0.516675	0.466736	0	0	0	0.00587524	0	0.00138241	0.000691204	0	0	0	0	0	0	0.00864006	0	0	0	0	0	0	0	0	0	0	0	0	0	0	0	0	0	0	0	0	0	0	0	0	0	0	0	0	0	0
GH37	lab_swab	28	Induced	0.936561	0.0520868	0	0.0113523	0	0	0	0	0	0	0	0	0	0	0	0	0	0	0	0	0	0	0	0	0	0	0	0	0	0	0	0	0	0	0	0	0	0	0	0	0	0	0	0	0	0
GH39	lab_swab	25	Induced	1	0	0	0	0	0	0	0	0	0	0	0	0	0	0	0	0	0	0	0	0	0	0	0	0	0	0	0	0	0	0	0	0	0	0	0	0	0	0	0	0	0	0	0	0	0
GH41	lab_swab	29	Induced	0.019697	0.796717	0.010101	0	0.00454545	0.111616	0	0.00277778	0.00631313	0.0151515	0	0	0.00353535	0	0	0.0265152	0	0	0	0	0	0	0	0	0	0	0	0	0	0	0	0	0	0	0	0	0	0	0	0	0	0	0	0	0	0
GH43	lab_swab	7	Induced	0.992999	0	0	0.00420846	0.00086529	0	0	0.000432645	0	0	0	0	0	0	0	0	0	0	0	0	0.000471976	0.000471976	0	0	0	0	0.000550639	0	0	0	0	0	0	0	0	0	0	0	0	0	0	0	0	0	0	0
mean				0.679464	0.201089	0.000594177	0.0281573	0.00881344	0.0317323	0	0.00447316	0.00926307	0.00557826	0.00116715	3.70159e-05	0.000887367	0.000541984	0.00118136	0.0108581	0	0.00177045	0.00449834	0.000421458	0.00165002	0.00143482	0	7.23456e-05	0.000328844	0.000128645	3.23905e-05	0	0.00389089	0.000523751	0	0	0	0	0	0	0	0	0.000375608	0	0.000133131	0	0	0	0	7.40318e-05
sd				0.296884	0.296344	0.00244985	0.0506986	0.0127877	0.0474432	0	0.00617793	0.0174271	0.0103745	0.00368982	0.00015262	0.00218439	0.00167168	0.0026478	0.0214594	0	0.00292707	0.00771859	0.00142757	0.00382895	0.00284455	0	0.000298288	0.00135586	0.000369906	0.00013355	0	0.00944116	0.00113772	0	0	0	0	0	0	0	0	0.00154867	0	0.000548914	0	0	0	0	0.000305241
se				0.0720049	0.071874	0.000594177	0.0122962	0.00310146	0.0115067	0	0.00149837	0.0042267	0.0025162	0.000894913	3.70159e-05	0.000529792	0.000405442	0.000642187	0.00520467	0	0.000709918	0.00187203	0.000346236	0.000928656	0.000689904	0	7.23456e-05	0.000328844	8.97155e-05	3.23905e-05	0	0.00228982	0.000275938	0	0	0	0	0	0	0	0	0.000375608	0	0.000133131	0	0	0	0	7.40318e-05
[truncated: 25 more columns]

## Sheet: Eggshell Composition %
sample	type	toe.clip	treatment	label	Enterobacteriaceae	Helicobacteraceae	Planococcaceae	Bacteroidaceae	Tannerellaceae	Lachnospiraceae	Streptomycetaceae	NA	Ruminococcaceae	Erysipelotrichaceae	Micrococcaceae	Bacillaceae	Enterococcaceae	NA	Burkholderiaceae	Corynebacteriaceae	Mitochondria	Akkermansiaceae	Marinifilaceae	Veillonellaceae	Rikenellaceae	Desulfovibrionaceae	Pseudonocardiaceae	Peptococcaceae	Christensenellaceae	Family_XIII	Halomonadaceae	NA	Clostridiales_vadinBB60_group	Eggerthellaceae	Mycobacteriaceae	Family_XI	Nocardiaceae	Eubacteriaceae	Microbacteriaceae	Beijerinckiaceae	Streptosporangiaceae	Paracaedibacteraceae	Dysgonomonadaceae	NA	Nocardioidaceae	Sporolactobacillaceae	Carnobacteriaceae	Staphylococcaceae	Methanomassiliicoccaceae
IES_46	Day0	2	Dissected	TC2	0.0853971	0	0.416738	0.0239112	0.0324509	0.0256191	0	0	0.0153715	0	0	0.0555081	0	0	0	0	0	0	0.0222032	0	0	0	0	0	0	0	0	0.163108	0	0	0	0	0	0	0	0	0	0	0	0	0	0.05807	0	0	0
IES_38	Day0	4	Dissected	TC4	0.445993	0.0940767	0	0.114983	0	0.0522648	0	0	0	0.0592334	0	0	0	0	0.0696864	0	0	0	0	0	0	0	0	0	0	0	0	0	0.087108	0	0	0	0	0	0	0	0	0	0	0	0	0	0	0	0
IES_40	Day0	13	Dissected	TC13	0.645669	0.0748031	0	0	0.129921	0.0708661	0	0	0	0	0	0	0	0	0	0	0	0	0	0	0.0787402	0	0	0	0	0	0	0	0	0	0	0	0	0	0	0	0	0	0	0	0	0	0	0	0
IES_36	Day0	17	Dissected	TC17	0.526549	0	0	0.0730088	0.079646	0.0730088	0	0	0.0420354	0	0	0	0	0	0	0	0	0	0.0464602	0	0.0951327	0	0	0	0	0	0	0	0	0	0	0	0	0	0	0	0	0	0	0.0464602	0	0	0	0	0
IES_28	Day0	18	Dissected	TC18	0.59116	0	0	0.0773481	0.0883978	0.165746	0	0	0.0773481	0	0	0	0	0	0	0	0	0	0	0	0	0	0	0	0	0	0	0	0	0	0	0	0	0	0	0	0	0	0	0	0	0	0	0	0
IES_32	Day0	23	Dissected	TC23	0.427184	0	0	0.0970874	0.135922	0	0	0	0.092233	0	0	0	0	0	0	0	0	0	0.140777	0	0	0	0	0	0	0	0	0	0	0	0	0	0	0	0	0	0	0	0	0	0	0	0	0	0
IES_41	Day0	24	Dissected	TC24	0.944954	0	0	0	0.0366972	0	0.0183486	0	0	0	0	0	0	0	0	0	0	0	0	0	0	0	0	0	0	0	0	0	0	0	0	0	0	0	0	0	0	0	0	0	0	0	0	0	0
IES_44	Day0	101	Dissected	TC101	0.826389	0	0	0	0.0625	0	0	0	0	0	0	0	0	0	0	0.0694444	0	0	0	0	0	0	0	0	0	0	0	0	0	0	0	0	0	0	0	0	0	0	0	0	0	0	0	0	0
Mean					0.561662	0.02111	0.0520922	0.0482923	0.0706919	0.0484381	0.00229358	0	0.0283735	0.00740418	0	0.00693851	0	0	0.0087108	0.00868056	0	0	0.02618	0	0.0217341	0	0	0	0	0	0	0.0203886	0.0108885	0	0	0	0	0	0	0	0	0	0	0.00580752	0	0.00725875	0	0	0
stdev					0.263071	0.039426	0.147339	0.0476214	0.0475684	0.0566215	0.00648722	0	0.0378955	0.0209422	0	0.0196251	0	0	0.0246379	0.0245523	0	0	0.0492609	0	0.0404815	0	0	0	0	0	0	0.0576675	0.0307973	0	0	0	0	0	0	0	0	0	0	0.0164262	0	0.0205309	0	0	0
se					0.0930097	0.0139392	0.0520922	0.0168367	0.016818	0.0200187	0.00229358	0	0.0133981	0.00740418	0	0.00693851	0	0	0.0087108	0.00868056	0	0	0.0174164	0	0.0143124	0	0	0	0	0	0	0.0203886	0.0108885	0	0	0	0	0	0	0	0	0	0	0.00580752	0	0.00725875	0	0	0
IES_20	Day0	3	Induced	TC3	0.626822	0	0	0	0	0.145773	0.0466472	0	0	0	0	0	0	0	0	0	0	0	0	0.0699708	0	0	0	0	0	0	0	0	0.058309	0	0	0	0	0	0	0	0	0	0	0	0	0	0	0.0524781	0
IES_26	Day0	7	Induced	TC7	0.296435	0	0.00938086	0.0600375	0	0	0	0	0	0	0	0	0	0	0	0	0	0	0	0	0	0	0	0	0	0	0.628518	0	0	0	0	0	0	0	0	0	0	0	0	0	0	0	0.00562852	0	0
IES_18	Day0	9	Induced	TC9	0.225079	0	0	0.0975866	0.0341028	0.34575	0	0.0089192	0.0304302	0.00944386	0	0	0	0	0	0	0.0131165	0.00577125	0.116999	0.019937	0.021511	0.0225603	0	0	0	0	0	0	0.0288562	0	0	0	0	0	0	0	0	0	0	0	0	0	0	0	0
IES_02	Day0	11	Induced	TC11	0.170626	0	0	0.211663	0.177106	0.12527	0	0	0.0388769	0.0453564	0	0	0	0	0	0	0	0	0.0799136	0	0	0.0712743	0	0	0	0	0	0	0.0799136	0	0	0	0	0	0	0	0	0	0	0	0	0	0	0	0
IES_13	Day0	19	Induced	TC19	0.64993	0	0	0.0251046	0.0223152	0.104603	0	0	0	0.0292887	0	0	0	0	0	0	0	0	0	0	0.0585774	0	0	0	0	0	0	0	0.0223152	0.0097629	0	0	0	0	0	0	0	0	0	0	0	0	0.0181311	0	0
IES_08	Day0	25	Induced	TC25	0.787682	0.0437601	0	0.0745543	0.0534846	0	0	0	0	0	0	0	0	0	0	0.0194489	0	0	0	0	0	0	0	0	0	0	0	0	0	0	0	0.0210697	0	0	0	0	0	0	0	0	0	0	0	0	0
IES_06	Day0	28	Induced	TC28	0.712919	0	0	0	0.0526316	0.0143541	0.0167464	0	0	0.0861244	0	0	0	0	0	0.0334928	0	0	0	0.0287081	0	0	0	0	0	0	0	0	0	0	0	0	0	0	0	0	0	0	0	0	0	0	0	0	0
IES_12	Day0	29	Induced	TC29	0.468085	0.0390071	0	0	0	0.27305	0	0	0	0	0	0	0	0	0.0460993	0	0	0	0	0	0	0	0	0	0	0	0	0.102837	0	0	0	0	0	0	0	0	0	0	0	0.070922	0	0	0	0	0
Mean					0.492197	0.0103459	0.00117261	0.0586183	0.042455	0.1261	0.00792421	0.0011149	0.00866339	0.0212767	0	0	0	0	0.00576241	0.00661772	0.00163956	0.000721406	0.0246141	0.014827	0.0100111	0.0117293	0	0	0	0	0.0785647	0.0128546	0.0236743	0.00122036	0	0.00263371	0	0	0	0	0	0	0	0.00886525	0	0	0.00296995	0.00655977	0
stdev					0.236854	0.019199	0.00331664	0.0723372	0.0588445	0.128163	0.0167078	0.00315341	0.0161995	0.0311679	0	0	0	0	0.0162986	0.0128156	0.00463737	0.00204044	0.0466417	0.0249538	0.0210179	0.0253219	0	0	0	0	0.222215	0.0363583	0.0307827	0.00345171	0	0.00744926	0	0	0	0	0	0	0	0.0250747	0	0	0.00643486	0.0185538	0
se					0.0837404	0.00678786	0.00117261	0.0255751	0.0208047	0.0453124	0.00590711	0.0011149	0.0057274	0.0110195	0	0	0	0	0.00576241	0.004531	0.00163956	0.000721406	0.0164903	0.0088225	0.00743095	0.00895263	0	0	0	0	0.0785647	0.0128546	0.0108833	0.00122036	0	0.00263371	0	0	0	0	0	0	0	0.00886525	0	0	0.00227507	0.00655977	0
IES_52	Day25	2	Dissected	TC2	0.0130146	0	0.21992	0	0.00292165	0.00345286	0.40425	0	0	0	0.00132802	0.0486056	0	0	0	0	0	0	0	0	0	0	0.295618	0	0	0	0	0	0	0	0	0	0	0	0	0	0	0	0	0	0	0	0	0	0
IES_60	Day25	4	Dissected	TC4	0.300792	0.0633245	0.335092	0	0	0.0765172	0.0791557	0	0.0659631	0	0	0	0	0	0	0	0	0	0.0211082	0	0.0580475	0	0	0	0	0	0	0	0	0	0	0	0	0	0	0	0	0	0	0	0	0	0	0	0
IES_54	Day25	13	Dissected	TC13	0.0357419	0	0.810278	0	0.00618238	0	0.0448223	0	0	0	0.0355487	0.00347759	0.0179675	0	0.00328439	0.0119784	0.00386399	0	0	0	0.00444359	0	0.015456	0	0	0	0	0	0	0	0	0	0	0	0	0	0	0	0	0	0	0	0.00270479	0	0
IES_78	Day25	18	Dissected	TC18	0.128788	0	0	0.0530303	0	0	0.143939	0	0	0.136364	0	0.537879	0	0	0	0	0	0	0	0	0	0	0	0	0	0	0	0	0	0	0	0	0	0	0	0	0	0	0	0	0	0	0	0	0
IES_76	Day25	23	Dissected	TC23	0	0	0.883817	0.00138313	0	0	0.0204011	0	0	0	0.0186722	0.0276625	0.00311203	0	0	0	0	0	0	0	0	0	0.019018	0	0	0	0	0	0	0	0	0	0	0	0	0	0.0259336	0	0	0	0	0	0	0	0
IES_58	Day25	24	Dissected	TC24	0.4791	0	0.0771704	0.0932476	0.0482315	0.0450161	0.186495	0	0	0	0	0	0	0	0	0	0	0	0	0	0	0.0257235	0	0	0	0	0	0	0	0	0	0	0	0	0	0	0	0	0	0	0.0450161	0	0	0	0
IES_66	Day25	101	Dissected	TC101	0.00110913	0	0.694016	0	0	0	0.118109	0	0	0	0.00884597	0.125981	0.0425797	0	0.00132554	0	0.00581616	0	0	0	0	0	0.000973868	0	0	0	0	0	0	0	0	0	0	0	0	0	0.00124439	0	0	0	0	0	0	0	0
Mean					0.136935	0.00904636	0.431471	0.0210944	0.00819079	0.0178552	0.142453	0	0.00942329	0.0194805	0.00919927	0.106229	0.00909418	0	0.000658562	0.00171119	0.00138288	0	0.00301545	0	0.0089273	0.00367478	0.047295	0	0	0	0	0	0	0	0	0	0	0	0	0	0.00388257	0	0	0	0.00643087	0	0.000386399	0	0
stdev					0.185647	0.0239344	0.361197	0.0374041	0.0178111	0.0307181	0.128781	0	0.0249317	0.0515406	0.01354	0.195504	0.0161587	0	0.00125886	0.0045274	0.00242802	0	0.00797814	0	0.0217232	0.00972256	0.109798	0	0	0	0	0	0	0	0	0	0	0	0	0	0.00973465	0	0	0	0.0170145	0	0.00102232	0	0
se					0.0701679	0.00904636	0.13652	0.0141374	0.00673197	0.0116103	0.0486746	0	0.00942329	0.0194805	0.00511764	0.0738937	0.00610741	0	0.000475804	0.00171119	0.000917704	0	0.00301545	0	0.00821059	0.00367478	0.0414997	0	0	0	0	0	0	0	0	0	0	0	0	0	0.00367935	0	0	0	0.00643087	0	0.000386399	0	0
IES_50	Day25	7	Induced	TC7	0.792628	0	0	0.00335071	0	0.00353686	0.111504	0	0	0	0.00521221	0.0567759	0	0	0	0	0	0	0	0	0	0	0.00483991	0	0	0	0	0	0	0	0	0	0.017312	0	0	0	0	0	0	0	0	0	0	0.00483991	0
IES_64	Day25	9	Induced	TC9	0.00907029	0	0.425468	0	0	0	0.0417711	0	0	0	0.520348	0	0	0	0	0	0	0	0	0	0	0	0.00262561	0	0	0	0	0	0.000716076	0	0	0	0	0	0	0	0	0	0	0	0	0	0	0	0
IES_72	Day25	11	Induced	TC11	0.977391	0	0	0	0	0	0.00881148	0	0	0	0	0	0	0	0	0	0	0	0	0	0	0	0.00737705	0	0	0	0	0	0	0	0	0	0	0	0	0	0	0	0	0	0.0045082	0	0	0	0
IES_68	Day25	19	Induced	TC19	0.0769885	0	0.180349	0.0263718	0.0106338	0	0.369205	0	0	0.00382816	0.137814	0.0761378	0	0	0	0.00552956	0.0365802	0	0	0	0.0110591	0	0	0	0	0	0	0	0	0	0	0	0.065504	0	0	0	0	0	0	0	0	0	0	0	0
IES_56	Day25	25	Induced	TC25	0.414966	0	0.285714	0.107143	0	0.0204082	0.0340136	0	0	0	0	0	0	0	0	0	0	0	0	0	0	0	0	0	0	0	0	0	0	0	0	0	0	0	0	0.137755	0	0	0	0	0	0	0	0	0
IES_74	Day25	28	Induced	TC28	0.214253	0	0.024966	0	0.00136178	0	0.123014	0	0	0	0.0508398	0	0	0	0.00544712	0	0	0	0	0	0	0	0.414435	0	0	0	0	0	0	0	0	0	0.092601	0	0.0213345	0	0	0	0	0	0.0435769	0	0	0	0
IES_70	Day25	29	Induced	TC29	0.544158	0	0.0168487	0	0	0	0.162377	0	0	0	0.131272	0	0	0	0	0	0	0	0	0	0	0	0.0472135	0	0	0	0	0	0	0	0.0359193	0	0	0	0.0542492	0.00222181	0	0	0	0	0.00314757	0	0	0	0
Mean					0.432779	0	0.133335	0.0195522	0.00171365	0.00342072	0.121528	0	0	0.00054688	0.120784	0.0189877	0	0	0.00077816	0.000789937	0.00522574	0	0	0	0.00157987	0	0.0680701	0	0	0	0	0	0.000102297	0	0.00513132	0	0.0250596	0	0.0107977	0.0199967	0	0	0	0	0.00731896	0	0	0.000691416	0
stdev					0.363475	0	0.169136	0.0398126	0.00396601	0.00760585	0.122366	0	0	0.00144691	0.185956	0.0329058	0	0	0.00205882	0.00208998	0.013826	0	0	0	0.00417996	0	0.153642	0	0	0	0	0	0.000270651	0	0.0135762	0	0.0382308	0	0.0207445	0.0519332	0	0	0	0	0.0160946	0	0	0.00182931	0
se					0.137381	0	0.0639272	0.0150478	0.00149901	0.00287474	0.0462498	0	0	0.00054688	0.0702849	0.0124372	0	0	0.00077816	0.000789937	0.00522574	0	0	0	0.00157987	0	0.0580712	0	0	0	0	0	0.000102297	0	0.00513132	0	0.0144499	0	0.00784069	0.0196289	0	0	0	0	0.00608318	0	0	0.000691416	0
[truncated: 26 more columns]

## Sheet: 2017 Cloaca Composition% (suppl
sample	toe.clip	treatment	lable	Enterobacteriaceae	Helicobacteraceae	Enterococcaceae	Bacteroidaceae	Lachnospiraceae	Clostridiales_vadinBB60_group	Erysipelotrichaceae	Tannerellaceae	Marinifilaceae	Ruminococcaceae	Corynebacteriaceae	NA	NA	Streptomycetaceae	Flavobacteriaceae	Staphylococcaceae	Bacillaceae	Desulfovibrionaceae	Akkermansiaceae	Rikenellaceae	NA	Nocardioidaceae	Micrococcaceae	Paenibacillaceae	Geodermatophilaceae	Veillonellaceae	Planococcaceae	Longimicrobiaceae	Microbacteriaceae	Xanthomonadaceae	env.OPS_17	NA	Thermaceae	Streptococcaceae	Deinococcaceae	Acetobacteraceae	Chitinophagaceae	NA	Family_XIII	Burkholderiaceae	Cellulomonadaceae	Rhodobacteraceae	NA	Pseudomonadaceae	Mitochondria	Peptococcaceae
EE103	1121	A	TC1121_A	0.00613309	0	0	0.232137	0.450169	0.000613309	0	0.17326	0.0303588	0.0539712	0	0.023919	0	0	0	0	0	0.00490647	0.0199325	0.0033732	0	0	0	0	0	0.00122662	0	0	0	0	0	0	0	0	0	0	0	0	0	0	0	0	0	0	0	0
EE109	1312	A	TC1312_A	0.601751	0.0311816	0	0.0552516	0.118162	0	0.0229759	0.0454048	0.0328228	0.0229759	0.00547046	0.0284464	0	0	0	0.0103939	0	0	0	0.00765864	0.00273523	0	0	0	0	0.011488	0	0	0	0	0	0	0	0.00328228	0	0	0	0	0	0	0	0	0	0	0	0
EE69	1124	A	TC1124_A	1	0	0	0	0	0	0	0	0	0	0	0	0	0	0	0	0	0	0	0	0	0	0	0	0	0	0	0	0	0	0	0	0	0	0	0	0	0	0	0	0	0	0	0	0	0
EE73	1142	A	TC1142_A	0.0333278	0.014684	0	0.409998	0.272727	0.121102	0.0169939	0.0432272	0.00280482	0.0547764	0.000659957	0.00907441	0	0	0	0	0	0.000659957	0.00940439	0	0	0	0	0	0	0	0	0	0	0	0	0	0	0	0.00296981	0	0	0	0.00758951	0	0	0	0	0	0	0
EE75	1132	A	TC1132_A	0.965659	0.00290771	0	0.00476262	0.00631674	0.000601594	0.00155412	0.00391036	0.00175465	0.000150399	0.000852258	0	0	0	0.00145385	0.00115306	0	0	0	0	0	0.00125332	0	0	0.00035093	0	0.00175465	0	0	0	0	0	0	0.00130345	0.000300797	0	0.000601594	0	0	0.000802126	0.00115306	0	0	0	0	0.000751993
EE77	1153	A	TC1153_A	0.000948867	0	0.00906695	0.298155	0.567106	0	0	0.0254085	0.00843437	0.0632578	0	0	0.0204533	0	0	0	0	0.000632578	0.00653664	0	0	0	0	0	0	0	0	0	0	0	0	0	0	0	0	0	0	0	0	0	0	0	0	0	0	0
EE83	1140	A	TC1140_A	0.930353	0.00343938	0	0.00429923	0.0146174	0	0	0.00429923	0	0	0	0	0	0	0	0.00257954	0.011178	0	0	0	0	0	0	0	0	0	0	0	0	0.027515	0	0	0	0	0	0	0	0	0.00171969	0	0	0	0	0	0	0
EE99	1301	A	TC1301_A	0.035511	0.204082	0.525926	0.0460829	0.0517368	0.00104558	0.0101847	0.00243969	0.0203694	0.0314448	0.000193626	0.000658328	0	0.00224606	0.00352399	0.00422104	0.0104945	0.000503427	0	0.00445339	0.00201371	0.00348527	0.00596368	0.00325291	0.00429849	0.000232351	0.000387252	0.00147156	0.00131666	0	0.00123921	0.00201371	0.00120048	0.000929404	0	0.00112303	0.0010843	0.00243969	0	0	0	0.000890679	0.000890679	0.000851954	0.000851954	0
mean				0.44671	0.0320368	0.0668742	0.131336	0.185104	0.0154203	0.00646358	0.0372437	0.0120681	0.0283221	0.000897038	0.00776227	0.00255667	0.000280757	0.00062223	0.00229344	0.00270906	0.000837804	0.0044842	0.00193565	0.000593617	0.000592323	0.000745459	0.000406614	0.000581178	0.00161837	0.000267738	0.000183945	0.000164582	0.00343938	0.000154901	0.000251714	0.00015006	0.000689392	0.000408826	0.000140379	0.000210737	0.000304961	0.00116365	0.000100266	0.000144132	0.000111335	0.000111335	0.000106494	0.000106494	9.39991e-05
sd				0.47301	0.0703528	0.185512	0.159511	0.220851	0.0427037	0.00916988	0.0579873	0.0137886	0.0267648	0.00187799	0.0118447	0.00723135	0.000794102	0.0012781	0.00362047	0.00501954	0.00167107	0.00724679	0.00292506	0.00111595	0.00124849	0.00210848	0.00115008	0.00150703	0.00401033	0.000615896	0.000520274	0.000465508	0.00972804	0.000438125	0.000711954	0.000424434	0.00116705	0.00104013	0.000397051	0.000410983	0.000862559	0.00266526	0.000283594	0.000407667	0.000314903	0.000314903	0.000301211	0.000301211	0.00026587
se				0.167234	0.0248735	0.0655885	0.0563958	0.0780825	0.0150981	0.00324204	0.0205016	0.004875	0.00946277	0.000663969	0.00418772	0.00255667	0.000280757	0.000451878	0.00128003	0.00177467	0.000590812	0.00256213	0.00103417	0.000394549	0.000441408	0.000745459	0.000406614	0.000532817	0.00141786	0.000217752	0.000183945	0.000164582	0.00343938	0.000154901	0.000251714	0.00015006	0.000412614	0.000367742	0.000140379	0.000145305	0.000304961	0.000942312	0.000100266	0.000144132	0.000111335	0.000111335	0.000106494	0.000106494	9.39991e-05
EE105	1135	C	TC1135_C	1	0	0	0	0	0	0	0	0	0	0	0	0	0	0	0	0	0	0	0	0	0	0	0	0	0	0	0	0	0	0	0	0	0	0	0	0	0	0	0	0	0	0	0	0	0
EE111	1131	C	TC1131_C	0.991534	0.00238095	0	0.000793651	0.0010582	0	0	0	0.000793651	0	0.00132275	0	0	0	0	0	0	0	0	0	0	0	0.000793651	0	0	0	0	0	0	0	0	0	0	0	0.00132275	0	0	0	0	0	0	0	0	0	0	0
EE113	2323	C	TC2323_C	0.73855	0.23978	0.000273241	0.000882779	0.00298464	0.000105093	0.00111398	0.00130315	0	0.000819724	0.0070202	0.00014713	0	0	0.000252223	0.000504445	0	0.0012401	0	0	0.000504445	0.000462408	0	0	0.000420371	0	0	0	0	0	0	0	0	0.000567501	0.000462408	0	0	0	0	0.00136621	0	0	0	0.000357316	0	0
EE81	1150	C	TC1150_C	0.282578	0.0862103	0	0.201357	0.207743	0.00518859	0.0045899	0.0558771	0.0824187	0.0147675	0	0.0149671	0	0	0	0	0	0.0223508	0	0.0161644	0	0	0	0	0	0.00279385	0	0	0	0	0	0	0	0	0	0	0	0	0.000798244	0	0	0	0	0	0	0
EE85	1123	C	TC1123_C	0.644484	0.221974	0	0.0424297	0.0410898	0	0.00133988	0.0254578	0.0111657	0.00401965	0	0	0	0	0	0	0	0.00446628	0	0.00357302	0	0	0	0	0	0	0	0	0	0	0	0	0	0	0	0	0	0	0	0	0	0	0	0	0	0
EE89	1130	C	TC1130_C	0.998779	0	0	0.0012213	0	0	0	0	0	0	0	0	0	0	0	0	0	0	0	0	0	0	0	0	0	0	0	0	0	0	0	0	0	0	0	0	0	0	0	0	0	0	0	0	0	0
EE97	8551	C	TC8551_C	0.511488	0.17238	0	0.0744563	0.0577467	0.0374739	0.075685	0.0122865	0.012778	0.00712618	0	0.00344023	0	0.0233444	0	0	0	0.00294877	0	0.0088463	0	0	0	0	0	0	0	0	0	0	0	0	0	0	0	0	0	0	0	0	0	0	0	0	0	0
EE101	1144	D	TC1144_D	0.994234	0.000320307	0.000960922	0.000747384	0	0.000320307	0	0	0	0	0.000960922	0	0	0	0	0	0	0.000320307	0	0.000747384	0	0	0	0	0	0	0	0	0	0	0	0	0	0.001388	0	0	0	0	0	0	0	0	0	0	0	0
EE107	1122	D	TC1122_D	0.906793	0.0916272	0	0	0	0	0	0	0	0	0.00157978	0	0	0	0	0	0	0	0	0	0	0	0	0	0	0	0	0	0	0	0	0	0	0	0	0	0	0	0	0	0	0	0	0	0	0
EE71	8504	D	TC8504_D	0.779544	0.217526	0	0	0	0	0.000266359	0	0.000532718	0	0.00071029	0	0	0	0	0.000266359	0	0	0	0	0	0	0	0	0	0	0	0	0	0	0	0	0	0.00115422	0	0	0	0	0	0	0	0	0	0	0	0
EE79	1134	D	TC1134_D	0.999661	0.000339136	0	0	0	0	0	0	0	0	0	0	0	0	0	0	0	0	0	0	0	0	0	0	0	0	0	0	0	0	0	0	0	0	0	0	0	0	0	0	0	0	0	0	0	0
EE87	1151	D	TC1151_D	0.997041	0	0	0	0	0	0	0	0	0	0.00281148	0	0	0	0	0	0	0	0.000147973	0	0	0	0	0	0	0	0	0	0	0	0	0	0	0	0	0	0	0	0	0	0	0	0	0	0	0
EE91	1133	D	TC1133_D	0.688778	0.299516	0.000936476	0.00280943	0	0	0.000624317	0.00280943	0	0.000624317	0.00234119	0.000780396	0	0	0	0	0	0	0	0	0	0	0	0	0	0	0	0	0	0	0	0	0	0	0	0	0	0	0	0	0	0	0	0	0	0.000780396
EE95	1125	D	TC1125_D	0.942818	0	0.000813008	0.0306233	0.00108401	0.00731707	0	0.00785908	0.00352304	0	0	0.00162602	0	0	0	0	0	0.00108401	0.00325203	0	0	0	0	0	0	0	0	0	0	0	0	0	0	0	0	0	0	0	0	0	0	0	0	0	0	0
mean				0.819734	0.0951467	0.000213118	0.0253801	0.0222647	0.00360035	0.00597282	0.00754236	0.0079437	0.0019541	0.00119619	0.0014972	0	0.00166746	1.80159e-05	5.50574e-05	0	0.00231502	0.000242858	0.00209508	3.60318e-05	3.30292e-05	5.66893e-05	0	3.00265e-05	0.000199561	0	0	0	0	0	0	0	0.000222123	0.000127511	0	0	0	5.70174e-05	9.75862e-05	0	0	0	2.55225e-05	0	5.57426e-05
sd				0.223724	0.111839	0.000382314	0.0553449	0.056331	0.010013	0.0201023	0.0156801	0.0218574	0.00423013	0.00192773	0.0039975	0	0.00623905	6.74094e-05	0.000147537	0	0.0059225	0.000866997	0.00473465	0.000134819	0.000123584	0.000212112	0	0.000112349	0.000746689	0	0	0	0	0	0	0	0.000471502	0.000365415	0	0	0	0.00021334	0.000365134	0	0	0	9.54966e-05	0	0.00020857
se				0.0597926	0.0298901	0.000102178	0.0147915	0.0150551	0.0026761	0.00537257	0.00419068	0.00584163	0.00113055	0.000515208	0.00106838	0	0.00166746	1.80159e-05	3.9431e-05	0	0.00158285	0.000231715	0.00126539	3.60318e-05	3.30292e-05	5.66893e-05	0	3.00265e-05	0.000199561	0	0	0	0	0	0	0	0.000126014	9.76612e-05	0	0	0	5.70174e-05	9.75862e-05	0	0	0	2.55225e-05	0	5.57426e-05
[truncated: 14 more columns]
